# Supplementary material for: In situ Chemical Profiling and Imaging of Cultured and Natural Cordyceps sinensis by TOF-SIMS
Source: Front Chem. 2022 Mar 24;10:862007. doi: 10.3389/fchem.2022.862007 (PMC8987775; doi:10.3389/fchem.2022.862007)
Supplement: Supplementary file 2 [file Table1.xlsx]

## Sheet: Table S25 (A) 
Table S25 The tentative identification of chemical components in Cordyceps sinensis by TOF-SIMS (A) The tentatively identified components of cultured Cordyceps sinensis (CCS) in positive spectra (m/z >100)
Chemical species	No.	Observed m/z	Chemical formula	Deviation (ppm)	Molecular assignment	Ion species	Reference
Amino acids	1	100.085	C4H10N3+	-23.9	arginine	-	standard, [1], [11]
	2	102.046	C8H6+	-4.6	phenylalanine; tryptophan; tyrosine	-	standard, [1]
	3	103.09	C4H11N2O+	32.7	asparagine; glutamine	-	standard, [1]
	4	104.055	C4H10NS+	24.6	methionine	-	standard, [1], [11]
	5	107.048	C7H7O+	-12.9	phenylalanine; tyrosine	-	standard, [1], [9]
	6	110.073	C5H8N3+	15.8	arginine	-	standard, [1], [10], [11]
					histidine	[M-(COOH)]+	standard, [1]
	7	112.088	C5H10N3+	6.2	histidine	-	standard, [10]
					arginine	[M-(COOH-NH3)]+	standard, [1]
	8	114.051	C5H8NO2+	-33.7	multiple amino acids	-	standard, [1]
	9	114.104	C5H12N3+	11.4	arginine	[M-(COOH-NH2)+H]+	standard, [1]
	10	115.045	C8H5N+	31.3	penylalanine; tryptophan; tyrosine	-	standard, [1]
	11	117.061	C8H7N+	32.4	phenylalanine; tyrosine	-	standard, [1]
					tryptophan	-	standard, [1]
	12	118.084	C5H12NO2+	-19.9	multiple amino acids	-	standard, [1]
					valine	[M+H]+	standard, [1]
	13	119.08	C8H9N+	61.6	tryptophan; phenylalanine	-	standard, [10]
	14	120.082	C8H10N+	11.6	phenylalanine	[M-(COOH)]+	standard, [1], [11]
	15	121.063	C8H9O+	-15.6	phenylalanine; tryptophan; tyrosine	-	standard, [1]
	16	121.098	C8H11N+	78.5	phenylalanine	-	standard, [1]
	17	127.1	C5H11N4+	15.8	arginine	-	standard, [11]
	18	130.064	C9H8N+	-7.6	phenylalanine; tyrosine	-	standard, [1]
					tryptophan	-	standard, [1], [11]
	19	131.078	C9H9N+	42.5	phenylalanine; tryptophan; tyrosine	-	standard, [1]
	20	132.085	C9H10N+	33.6	phenylalanine; tryptophan; tyrosine	-	standard, [1]
	21	133.056	C4H9N2O3+	-34.6	asparagine	[M+H]+	standard, [1], [9]
	22	136.077	C8H10NO+	8.1	tyrosine	[M-(COOH)]+	standard, [1], [9]
	23	143.075	C10H9N+	11.2	tryptophan	[M-(COOH-NH2)]+	standard, [1]
	24	144.067	C9H8N2+	-7.9	tryptophan	-	standard, [1]
	25	147.073	C5H11N2O3+	-22.9	glutamine	[M+H]+	standard, [1]
	26	147.111	C6H15N2O2+	-14.7	lysine	[M+H]+	standard, [1]
	27	150.066	C5H12NO2S+	48.9	methionine	[M+H]+	standard, [1]
	28	156.075	C6H10N3O2+	-13.9	histidine	[M+H]+	standard, [1]
	29	160.101	C6H14N3O2+	-43	arginine	-	standard, [1]
	30	165.059	C9H9O3+	29.2	tyrosine	[M-(NH3)]+	standard, [1]
	31	166.071	C9H12NO2+	-93.3	phenylalanine	[M+H]+	standard, [1]
	32	175.116	C6H15N4O2+	-19.1	arginine	[M+H]+	standard, [1]
	33	182.084	C9H12NO3+	14.4	tyrosine	[M+H]+	standard, [1]
Nucleobases	1	112.041	C4H6N3O+	-88.8	cytosine	[M+H]+	standard
	2	113.024	C4H5N2O2+	-97.2	uracil	[M+H]+	standard
	3	119.04	C5H3N4+	35.3	adenine	[M-(NH3)+H]+	standard
	4	127.044	C5H7N2O2+	-49.9	thymine	[M+H]+	standard
	5	136.067	C5H6N5+	-70.9	adenine	[M+H]+	standard
	6	137.047	C5H5N4O+	10.8	hypoxanthine	[M+H]+	standard
	7	141.018	C5H2N4Na+	2	adenine	[M-(NH3)+Na]+	standard
	8	152.054	C5H6N5O+	-16	guanine	[M+H]+	standard
	9	158.05	C5H5N5Na+	40.3	adenine	[M+Na]+	standard
Nulceosides	1	210.092	C9H12N3O3+	22.1	2-deoxycytidine	[M-(H2O)+H]+	standard
	2	225.099	C10H13N2O4+	51.3	thymidine	[M-(H2O)+H]+	standard
	3	226.084	C9H12N3O4+	6.4	cytidine	[M-(H2O)+H]+	standard
	4	228.092	C9H14N3O4+	-23.9	2-deoxycytidine	[M+H]+	standard
	5	234.099	C10H12N5O2+	-1.4	2-deoxyadenosine	[M-(H2O)+H]+	standard
	6	235.087	C10H11N4O3+	18.7	2-deoxyadenosine	[M-(NH3)+H]+	standard
	7	244.087	C9H14N3O5+	-21.4	cytidine	[M+H]+	standard
	8	245.081	C9H13N2O6+	18.8	uridine	[M+H]+	standard
	9	252.092	C10H14N5O3+	-66.2	2-deoxyadenosine	[M+H]+	standard
	10	267.066	C10H11N4O5+	-25.1	guanosine	[M-(NH3)+H]+	standard
	11	268.085	C10H14N5O4+	-70.9	adenosine; 2-deoxyguanosine	[M+H]+	standard
	12	284.093	C10H14N5O5+	-19.7	guanosine	[M+H]+	standard
	13	290.072	C10H13N5O4Na+	-49.8	adenosine; 2-deoxyguanosine	[M+Na]+	standard
Fatty acids (FAs)	1	111.08	C7H11O+	-6.4	multiple fatty acids	-	standard, [2]
	2	112.088	C7H12O+	-5.6	multiple fatty acids	-	standard, [2]
	3	125.096	C8H13O+	-1	multiple fatty acids	-	standard, [2]
	4	147.075	C10H11O+	-34.1	multiple fatty acids	-	standard, [2]
	5	171.072	C12H11O+	-49	eicosatrienoic acid(C20:3)	-	[2]
	6	171.116	C13H15+	-7	linolenic acid(C18:3)	-	[2]
	7	178.048	C13H6O+	36.2	arachidic acid(C20:0); stearic acid(C18:0)	-	[2]
	8	237.227	C16H29O+	23.3	multiple fatty acids	-	standard, [2]
					palmitoleic acid (C16:1)	[M-(H2O)+H]+	standard, [2]
	9	239.24	C16H31O+	15.1	palmitic acid(C16:0)	[M-(H2O)+H]+	standard
					stearic acid(C18:0)	[M-(C2H4O)+H]+	standard, [2]
	10	257.24	C16H33O2+	-27.2	palmitic acid(C16:0)	[M+H]+	standard, [2]
	11	263.249	C18H31O+	45	eicosatrienoic acid(C20:3)	[M-(C2H4O)+H]+	[2]
	12	265.262	C18H33O+	37.2	oleic acid(C18:1)	[M-(H2O)+H]+	standard, [2]
					arachidic acid(C20:0)	[M-(C2H8O)+H]+	standard, [2]
	13	279.239	C18H31O2+	25.3	linolenic acid(C18:3)	[M+H]+	standard, [2]
					eicosatrienoic acid(C20:3)	[M-(C2H4)+H]+	[2]
	14	280.251	C18H32O2+	39.2	multiple fatty acids	-	standard, [2]
Monoacylglycerols (MAGs)	1	311.258	C19H35O3+	-1.7	MAG (16:1)	[M-(H2O)+H]+	[7], [13]
	2	313.277	C19H37O3+	10.8	MAG (16:0)	[M-(H2O)+H]+	[4], [6], [7], [13], [22]
	3	337.276	C21H37O3+	6	MAG (18:2)	[M-(H2O)+H]+	[4], [22]
	4	339.291	C21H39O3+	5.3	MAG (18:1)	[M-(H2O)+H]+	[4], [7], [13], [22]
	5	341.304	C21H41O3+	-1.9	MAG (18:0)	[M-(H2O)+H]+	[4], [7], [13]
Diacylglycerols (DAGs)	1	519.433	C33H59O4+	-15.6	DAG (30:2)	[M-(H2O)+H]+	[7], [13]
	2	547.47	C35H63O4+	-3.2	DAG (32:2)	[M-(H2O)+H]+	[4], [7], [13]
	3	549.485	C35H65O4+	-4.2	DAG (32:1)	[M-(H2O)+H]+	[4], [6], [7], [13], [22]
	4	551.502	C35H67O4+	-2.7	DAG (32:0)	[M-(H2O)+H]+	[4], [5], [6], [7], [13], [22]
	5	571.47	C37H63O4+	-3.5	DAG (34:4)	[M-(H2O)+H]+	observed in this study
	6	573.487	C37H65O4+	-1.9	DAG (34:3)	[M-(H2O)+H]+	[4], [7], [13], [22]
	7	575.504	C37H67O4+	0.3	DAG (34:2)	[M-(H2O)+H]+	[4], [7], [13], [22]
	8	577.52	C37H69O4+	1.4	DAG (34:1)	[M-(H2O)+H]+	[4], [5], [6], [7], [13], [22]
	9	579.528	C37H71O4+	-12.5	DAG (34:0)	[M-(H2O)+H]+	[4], [13]
	10	589.501	C37H65O5+	30.4	DAG (34:4)	[M+H]+	observed in this study
	11	591.505	C37H67O5+	11.6	DAG(34:3)	[M+H]+	observed in this study
	12	593.51	C37H69O5+	-7.3	DAG (34:2)	[M+H]+	observed in this study
	13	597.482	C39H65O4+	-9.2	DAG (36:5)	[M-(H2O)+H]+	observed in this study
	14	599.504	C39H67O4+	1.7	DAG (36:4)	[M-(H2O)+H]+	[7], [13], [22]
	15	601.518	C39H69O4+	0.9	DAG (36:3)	[M-(H2O)+H]+	[4], [7], [13], [22]
	16	603.535	C39H71O4+	0.3	DAG (36:2)	[M-(H2O)+H]+	standard, [4], [5], [6], [7], [13], [22]
	17	605.544	C39H73O4+	-10.9	DAG (36:1)	[M-(H2O)+H]+	[4], [13]
	18	617.518	C39H69O5+	6.2	DAG (36:4)	[M+H]+	[22]
	19	619.524	C39H71O5+	-8.2	DAG (36:3)	[M+H]+	observed in this study
Triacylglycerides (TAGs)	1	853.743	C53H98O6Na+	20.8	TAG(50:2)	[M+Na]+	[13]
	2	855.762	C53H100O6Na+	23.9	TAG(50:1)	[M+Na]+	[13]
	3	857.767	C53H102O6Na+	11.5	TAG(50:0)	[M+Na]+	[13]
	4	877.75	C55H98O6Na+	27.5	TAG(52:4)	[M+Na]+	[22]
	5	879.752	C55H100O6Na+	12.2	TAG(52:3)	[M+Na]+	[13], [22]
	6	881.759	C55H102O6Na+	1.9	TAG(52:2)	[M+Na]+	[13], [22]
	7	883.784	C55H104O6Na+	13.5	TAG(52:1)	[M+Na]+	[13]
glycerophosphatides (PC:phosphatidylcholine)	1	102.091	C5H12NO+	-0.9	PC fragment	-	standard, [9], [10]
	2	104.107	C5H14NO+	-1.8	PC fragment	-	standard, [9], [10]
	3	125.001	C2H6PO4+	5.7	PC fragment	-	standard, [10]
	4	150.068	C5H13NPO2+	1.2	PC fragment	-	[9]
	5	166.063	C5H13NPO3+	3	PC fragment	-	standard, [9], [10]
	6	168.081	C5H15NPO3+	17.6	PC fragment	-	[9]
	7	184.082	C5H15NPO4+	48.2	phosphorylcholine	-	standard, [4], [9], [10]
	8	206.064	C5H14NPO4Na+	42	phosphorylcholine	-	standard, [4], [9]
	9	224.11	C8H19NPO4+	25.2	PC fragment	-	[4], [6], [10], [17]
	10	226.085	C7H17NPO5+	3.1	PC fragment	-	standard, [9]
	11	246.094	C8H18NPO4Na+	28.2	PC fragment	-	[9]
	12	732.547	C40H79NPO8+	-9.7	PC32:1	[M+H]+	[4], [11]
	13	734.546	C40H81NPO8+	-32.3	PC32:0	[M+H]+	[4], [11], [22]
	14	758.566	C42H81NPO8+	-4.5	PC34:2	[M+H]+	[4], [11], [22]
	15	760.575	C42H83NPO8+	-13.8	PC34:1	[M+H]+	[4], [22]
Sterols	1	269.186	C19H25O+	-16.3	ergosterol; ergosterol peroxide	-	standard, [8]
	2	363.299	C27H39+	-15.7	ergosterol	-	standard, [8]
	3	367.322	C27H43+	-37.9	cholesterol	-	standard, [4]
	4	369.359	C27H45+	20.1	cholesterol	[M-(H2O)+H]+	standard, [4], [12]
	5	377.32	C28H41+	-1.6	ergosterol	-	standard, [8]
	6	379.332	C28H43+	-11.6	ergosterol	[M-(H2O)+H]+	standard, [8], [12]
					ergosterol peroxide	-	standard
	7	383.331	C27H43O+	1	7-ketocholesterol	[M-(H2O)+H]+	[16]
					3,6-dioxo-5α-cholestane	[M-(H2O)+H]+	[16]
	8	384.336	C27H44O+	-6.9	cholesterol	-	standard, [4]
	9	385.343	C27H45O+	-8.5	7α-hydroxycholesterol	[M-(H2O)+H]+	[16]
					cholesterol	-	standard, [4]
	10	393.313	C28H41O+	-5.7	ergosta-4,6,8(14),22-tetraene-3-one	[M+H]+	[12], [19]
	11	395.331	C28H43O+	0.1	5α,6α-epoxyergosterol	[M-(H2O)+H]+	[12], [17]
					ergosterol; ergosterol peroxide	-	standard
	12	396.339	C28H44O+·	-3.8	ergosterol	M+·	standard, [8], [22], [23]
					ergosterol peroxide	-	standard
	13	397.347	C28H45O+	1.1	ergosterol	[M+H]+	standard, [12]
					5,6-epoxy-24(R)-methylcholesta-22-ene-3β-ol	[M-(H2O)+H]+	[12]
					ergosterol peroxide	-	standard
	14	401.348	C27H45O2+	16.9	7-ketocholesterol	[M+H]+	[16]
					3,6-dioxo-5α-cholestane	[M+H]+	[16]
		401.352	C28H49O+	25.7	delta 7-campesterol	[M+H]+	[12]
	15	409.323	C28H41O2+	32.2	9,11-dehydroergosterol peroxide	[M-(H2O)+H]+	[17]
	16	411.331	C28H43O2+	13.5	ergosterol peroxide; 5α,6α-epoxygergosta-8(14),22-diene-3β-7α-diol	[M-(H2O)+H]+	standard, [18]
	17	413.346	C28H45O2+	10.4	cerevisterol	[M-(H2O)+H]+	[12], [16], [19]
					5α,6α-epoxyergosterol	[M+H]+	[12], [17]
	18	415.353	C28H47O2+	-9.2	5,6-epoxy-24(R)-methylcholesta-22-ene-3β-ol	[M+H]+	[18]
	19	427.333	C28H43O3+	28	9,11-dehydroergosterol peroxide	[M+H]+	[17]
					ergosterol peroxide	-	standard
	20	428.34	C28H44O3+·	26.6	ergosterol peroxide; 5α,6α-epoxygergosta-8(14),22-diene-3β-7α-diol	M+·	standard, [18]
	21	429.352	C28H45O3+	36.4	ergosterol peroxide; 5α,6α-epoxygergosta-8(14),22-diene-3β-7α-diol	[M+H]+	standard, [18]
Sphingoid bases (So:sphingosine; Sa:sphinganine)	1	138.1	C9H14O+	-28.2	sphingosine	-	[2]
	2	178.048	C13H6O+	36.2	sphingosine	-	[2]
	3	264.26	C19H34N+	-33.6	So(d19:2)	[M-2(H2O)+H]+	[14]
	4	266.272	C18H36N+	-45.9	Sa (d18:0)	[M-2(H2O)+H]+	[14]
	5	272.298	C17H38NO+	12.7	Sa(m17:0)	[M+H]+	[14]
	6	282.277	C18H36NO+	-6.8	sphingosine	[M-(H2O)+H]+	observed in this study
	7	286.312	C18H40NO+	3.6	Sa(m18:0)	[M+H]+	[14]
	8	300.296	C18H38NO2+	22	sphingosine; so(d:18:1)	[M+H]+	[2], [14]
					phytosphingosine; Sa(t18:0)	[M-(H2O)+H]+	[14]
	9	314.282	C18H36NO3+	41.9	So (t18:2)	[M+H]+	[14]
			C19H40NO2+	-73.8	So (d19:1)	[M+H]+	[14]
	10	316.291	C18H38NO3+	20.7	So(t18:1)	[M+H]+	[14]
	11	318.303	C18H40NO3+	7.8	phytosphingosine; Sa(t18:0)	[M+H]+	[14]
	12	328.287	C19H38NO3+	7.1	So (t19:2)	[M+H]+	[14]
	13	330.304	C19H40NO3+	10.4	So (t19:1)	[M+H]+	[14]
	14	380.329	C23H42NO3+	33	So(t23:4)	[M+H]+	[14]
Ceramide analogues (Cer: ceramide)	1	504.418	C32H58NO3+	-46.8	Cer(d14:2/18:2)	[M+H]+	[14]
	2	546.482	C35H64NO3+	-10.9	Cer(d19:2/16:2)	[M+H]+	[14]
	3	548.494	C35H66NO3+	18.3	Cer(d19:2/16:1)	[M+H]+	[14]
	4	550.509	C35H68NO3+	-18.7	Cer(d18:1/17:1); Cer(d19:2/16:0)	[M+H]+	[14]
	5	552.503	C34H66NO4+	8	Cer(t18:1/16:1)	[M+H]+	[14]
			C35H70NO3+	-57.9	Cer (d15:1/20:0)	[M+H]+	[14]
	6	562.505	C36H68NO3+	-25.7	Cer(d18:1/18;2)	[M+H]+	[14]
		562.469	C35H64NO4+	-24.7	Cer(d19:3/16:1(OH))	[M+H]+	[14]
	7	566.546	C36H72NO3+	-8.3	Cer(d18:0/18:1); Cer(d14:1/22:0); Cer(d18:1/18:0)	[M+H]+	[4], [14]
	8	572.487	C37H66NO3	-28.5	Cer(d19:2/18:2)	[M+H]+	[14]
			C36H62NO4+	35	Cer(t18:1/18:5)	[M+H]+	[14]
	9	574.492	C37H68NO3+	-47.6	Cer(d19:2/18:2)	[M+H]+	[14]
			C36H64NO4+	15.8	Cer(t18:1/18:4)	[M+H]+	[14]
	10	576.508	C36H66NO4+	16.4	Cer (t18:1/18:3)	[M+H]+	[14]
	11	578.521	C36H68NO4+	11.6	Cer(t18:1/18:2)	[M+H]+	[14]
	12	588.515	C38H70NO3+	-34.1	Cer(d16:2/22:2)	[M+H]+	[14]
			C37H66NO4+	27.7	Cer(t19:1/18:4)	[M+H]+	[14]
	13	590.529	C38H72NO3+	-35.9	Cer(d16:1/22:2)	[M+H]+	[14]
	14	592.528	C38H74NO3+	-64.9	Cer(d16:1/22:1); Cer(d18:1/20:1)	[M+H]+	[14]
	15	600.514	C39H70NO3+	-34.1	Cer(d14:2/25:3)	[M+H]+	[14]
	16	602.525	C39H72NO3+	-41.8	Cer(d16:2/23:2)	[M+H]+	[14]
	17	604.54	C39H74NO3+	-42.7	Cer(d16:2/23:1)	[M+H]+	[14]
			C38H70NO4+	17.5	Cer(t18:1/20:3)	[M+H]+	[14]
	18	606.556	C39H76NO3+	-42.3	Cer(d19:2/20:0)	[M+H]+	[14]
	19	616.53	C40H74NO3+	-58.4	Cer(d16:2/24:2); Cer(d18:2/22:2)	[M+H]+	[14]
	20	618.541	C40H76NO3+	-65.9	Cer(d18:1/22:2)	[M+H]+	[14]
	21	630.551	C41H76NO3+	-48.7	Cer(d18:2/23:2)	[M+H]+	[14]
	22	632.573	C41H78NO3+	-38.8	Cer(d19:2/22:1)	[M+H]+	[14]
	23	682.638	C43H88NO4+	-47.6	Cer(t18:0/25:0)	[M+H]+	[14]
			C42H84NO5+	5.7	Cer(t18:0/24:0(OH))	[M+H]+	[14]
			C45H80NO3+	36.6	Cer(d18:1/27:5)	[M+H]+	[14]
	24	690.619	C44H84NO4+	-29.7	Cer(d18:1/26:2(OH))	[M+H]+	[14]
	25	706.608	C47H80NO3+	-7.2	Cer(d18:2/29:6)	[M+H]+	[14]
Glycosphingolipids (HexCer: hexoslyceramide)	1	736.534	C42H74NO9+	-3.2	HexCer(d19:2/17:3(OH))	[M+H]+	[14]
	2	750.541	C43H76NO9+	-14.5	HexCer(d19:2/18:3(OH))	[M+H]+	[14]
	3	764.526	C44H78NO9+	-53.5	HexCer(d14:2/24:3(OH)); HexCer(d16:2/22:3(OH)); HexCer(d19:2/19:3(OH))	[M+H]+	[14]
	4	766.548	C44H80NO9+	-45.8	HexCer(d16:1/22:3(OH)); HexCer(d19:2/19:2(OH))	[M+H]+	[14]
	5	910.631	C50H88NO13+	6.3	Hex-HexCer(d14:2/24:3)	[M+H]+	[14]
	6	926.625	C50H88NO14+	5.5	Hex-HexCer(d16:2/22:3(OH))	[M+H]+	[14]
Sphingomyelins (SMs)	1	691.586	C38H80N2PO6+	16.6	SM(d18:0/15:0)	[M+H]+	[15]
			C37H76N2PO7+	69.2	SM(t14:1/18:0)	[M+H]+	[15]
	2	703.582	C39H80N2PO6+	10.6	SM(d18:1/16:0); SM(d14:1/20:0); SM(d16:1/18:0)	[M+H]+	[15]
	3	705.595	C39H82N2PO6+	6.4	SM(d14:0/20:0); SM(d18:0/16:0)	[M+H]+	[15]
			C38H78N2PO7+	57.9	SM(d17:1/16:0(OH))	[M+H]+	[15]
	4	729.59	C41H82N2PO6+	-0.3	SM(d14:2/22:0); SM(d15:2/21:0); SM(d16:2/20:0)	[M+H]+	[15]
	5	731.587	C41H84N2PO6+	-26.1	SM(d14:1/22:0); SM(d16:1/20:0); SM(d18:1/18:0)	[M+H]+	[15]
			C40H80N2PO7+	23.6	SM(d14:2/21:0(OH)); SM(d19:2/16:0(OH))	[M+H]+	[15]
	6	735.532	C39H80N2PO8+	-45.1	SM(q34:1)	[M+H]+	[15]
	7	749.545	C40H82N2PO8+	-47.3	SM(t19:1/16:0(OH))	[M+H]+	[15]
Monosaccharides	1	101.023	C4H5O3+	-1.8	D-allose; D-glucose; D-mannose	-	sandard, [3]
					D-fructose; D-galactose	-	sandard, [3]
					D-galacturonic acid; D-glucuronic acid	-	[3]
	2	103.045	C4H7O3+	57.3	D-allose; D-fructose; D-galactose; 2-deoxy-D-galactose; D-glucose; D-mannose	-	sandard, [3]
					L-arabinose	-	[3]
					L-rhamnose	-	[3]
	3	115.045	C5H7O3+	54.6	D-allose; D-fructose; D-galactose; D-glucose; D-mannose	-	sandard, [3]
					L-arabinose; D-ribose; D-xylose	[M-2(H2O)+H]+	[3]
	4	117.061	C5H9O3+	55.3	D-glucuronic acid	-	[3]
					2-deoxy-D-ribose	[M-(H2O)+H]+	[3]
	5	127.039	C6H7O3+	0.8	D-allose; D-fructose; D-galactose; D-glucose; D-mannose	[M-3(H2O)+H]+	standard, [3]
	6	129.055	C6H9O3+	4.1	D-fucose; 2-deoxy-D-galactose; L-rhamnose	[M-2(H2O)+H]+	standard, [3]
	7	133.049	C5H9O4+	-7.2	L-arabinose; D-ribose; D-xylose	[M-(H2O)+H]+	[3]
	8	145.051	C6H9O4+	10.1	D-allose; D-fructose; D-galactose; D-glucose; D-mannose	[M-2(H2O)+H]+	[3]
	9	203.046	C6H12O6Na+	6.2	D-allose; D-fructose; D-galactose; D-glucose; D-mannose	[M+Na]+	standard
Mannitol	1	103.045	C4H7O3+	57.3	mannitol	-	standard
	2	111.042	C6H7O2+	-19.4	mannitol	[M-4(H2O)+H]+	standard
	3	129.055	C6H9O3+	4.1	mannitol	[M-3(H2O)+H]+	sandard
	4	147.069	C6H11O4+	24.2	mannitol	[M-2(H2O)+H]+	standard
	5	165.071	C6H13O5+	-26.7	mannitol	[M-(H2O)+H]+	standard
	6	183.085	C6H15O6+	-8.9	mannitol	[M+H]+	standard
	7	205.067	C6H14O6Na+	-5.4	mannitol	[M+Na]+	standard
Myo-inositol	1	127.039	C6H7O3+	0.8	myo-inositol	[M-3(H2O)+H]+	[3]
	2	145.051	C6H9O4+	10.1	myo-inositol	[M-2(H2O)+H]+	[3]
	3	203.046	C6H12O6Na+	6.2	myo-inositol	[M+Na]+	[3]
Maltol	1	127.039	C6H7O3+	0.8	maltol	[M+H]+	[19]
Vitamin E	1	430.372	C29H50O2+	-19.6	vitamin E	M+·	[4], [13]
The cell filled by green color means the ions only detected in cultured Cordyceps sinensis.
Note: A total of 160 chemical compounds were identified from 209 ions.
Reference
[1] Kawecki, M. and Bernard, L. (2018). Database of proteinogenic amino acid reference spectra for Bismuth-cluster ToF-SIMS. II. Positive polarity. Surf. Sci. Spectra. 25(1), 015002. doi:10.1116/1.5024988
[2] Taylor, M. J., Zhang, K. Y., Graham, D. J. and Gamble, L. J. (2018). Fatty acid and lipid reference spectra. Surf. Sci. Spectra. 25(2), 025001. doi:10.1116/1.5063595
[3] Bernard, L., Crockett, R. and Kawecki, M. (2019). Monosaccharides: A ToF-SIMS reference spectra database. II. Positive polarity. Surf. Sci. Spectra. 26(2), 025002. doi:10.1116/1.5125103
[4] Sjövall, P., Skedung, L., Gregoire, S., Biganska, O., Clément, F. and Luengo, G. S. (2018). Imaging the distribution of skin lipids and topically applied compounds in human skin using mass spectrometry. Sci. Rep. 8(1), 1-14. doi:10.1038/s41598-018-34286-x
[5] Magnusson, Y., Friberg, P., Sjövall, P., Dangardt, F., Malmberg, P. and Chen, Y. (2008). Lipid imaging of human skeletal muscle using TOF‐SIMS with bismuth cluster ion as a primary ion source. Clin. Physiol. Funct. Imaging. 28(3), 202-209. doi:10.1111/j.1475-097X.2008.00796.x
[6] Hua, X., Li, H.-W. and Long, Y.-T. (2018). Investigation of silver nanoparticle induced lipids changes on a single cell surface by time-of-flight secondary ion mass spectrometry. Anal. Chem. 90(2), 1072-1076. doi:10.1021/acs.analchem.7b04591
[7] Jia, F., Wang, J., Zhao, Y., Zhang, Y., Luo, Q., Qi, L., et al. (2020). In Situ Visualization of Proteins in Single Cells by Time-of-Flight–Secondary Ion Mass Spectrometry Coupled with Genetically Encoded Chemical Tags. Anal. Chem. 92(23), 15517-15525. doi:10.1021/acs.analchem.0c03448
[8] Leefmann, T., Heim, C., Siljeström, S., Blumenberg, M., Sjövall, P. and Thiel, V. (2013). Spectral characterization of ten cyclic lipids using time‐of‐flight secondary ion mass spectrometry. Rapid Commun. Mass Spectrom. 27(5), 565-581. doi:10.1002/rcm.6483
[9] Frisz, J. F., Choi, J. S., Wilson, R. L., Harley, B. A. and Kraft, M. L. (2012). Identifying differentiation stage of individual primary hematopoietic cells from mouse bone marrow by multivariate analysis of TOF-secondary ion mass spectrometry data. Anal. Chem. 84(10), 4307-4313. doi:10.1021/ac203329j
[10] Zhang, Y., Zeng, W., Jia, F., Ye, J., Zhao, Y., Luo, Q., et al. (2020). Cisplatin‐induced alteration on membrane composition of A549 cells revealed by ToF‐SIMS. Surf. Interface Anal. 52(5), 256-263. doi:10.1002/sia.6714
[11] Wei, W., Zhang, Y., Komorek, R., Plymale, A., Yu, R., Wang, B., et al. (2017). Characterization of syntrophic Geobacter communities using ToF-SIMS. Biointerphases. 12(5), 05G601. doi: 10.1116/1.4986832
[12] Zhao, J., Xie, J., Wang, L. and Li, S. (2014). Advanced development in chemical analysis of Cordyceps. J. Pharm. Biomed. Anal. 87, 271-289. doi:10.1016/j.jpba.2013.04.025
[13] Urbini, M., Petito, V., de Notaristefani, F., Scaldaferri, F., Gasbarrini, A. and Tortora, L. (2017). ToF-SIMS and principal component analysis of lipids and amino acids from inflamed and dysplastic human colonic mucosa. Anal. Bioanal. Chem. 409(26), 6097-6111. doi:10.1007/s00216-017-0546-9
[14] Mi, J.-N., Han, Y., Xu, Y., Kou, J., Wang, J.-R. and Jiang, Z.-H. (2016). New immunosuppressive sphingoid base and ceramide analogues in wild cordyceps. Sci. Rep. 6, 38641. doi:10.1038/srep38641
[15] Mi, J., Han, Y., Xu, Y., Kou, J., Li, W.-J., Wang, J.-R., et al. (2018). Deep profiling of immunosuppressive glycosphingolipids and sphingomyelins in wild Cordyceps. J. Agric. Food Chem. 66(34), 8991-8998. doi:10.1021/acs.jafc.8b02706
[16] Sun, J., Jin, M., Zhou, W., Diao, S., Zhou, Y., Li, S., et al. (2017). A new ribonucleotide from Cordyceps militaris. Nat Prod Res. 31(21), 2537-2543. doi:10.1080/14786419.2017.1323210
[17] Matsuda, H., Akaki, J., Nakamura, S., Okazaki, Y., Kojima, H., Tamesada, M., et al. (2009). Apoptosis-inducing effects of sterols from the dried powder of cultured mycelium of Cordyceps sinensis. Chem Pharm Bull (Tokyo). 57(4), 411-414. doi: 10.1248/cpb.57.411
[18] Hama, M., Elshamy, A. I., Yoneyama, T., Kasai, Y., Yamamoto, H., Tanigawa, K., et al. (2019). New alkaloidal metabolites from cultures of entomopathogenic fungus Cordyceps takaomontana NBRC 101754. Fitoterapia. 139, 104364. doi: 10.1016/j.fitote.2019.104364
[19] Yang, M.-L., Kuo, P.-C., Hwang, T.-L. and Wu, T.-S. (2011). Anti-inflammatory principles from Cordyceps sinensis. J Nat Prod. 74(9), 1996-2000. doi: 10.1021/np100902f
[20] Kawecki, M. and Bernard, L. (2018). Database of proteinogenic amino acid reference spectra for Bismuth-cluster ToF-SIMS. I. Negative polarity. Surf. Sci. Spectra. 25(1), 015001. doi:10.1116/1.5024987
[21] Bernard, L., Crockett, R. and Kawecki, M. (2019). Monosaccharides: A ToF-SIMS reference spectra database. I. Negative polarity. Surf. Sci. Spectra. 26(2), 025001. doi:10.1116/1.5125102
[22] Hou, J., Zhang, Z., Zhang, L., Wu, W., Huang, Y., Jia, Z., et al. (2021). Spatial lipidomics of eight edible nuts by desorption electrospray ionization with ion mobility mass spectrometry imaging. Food Chem. 371, 130893. doi:10.1016/j.foodchem.2021.130893
[23] Xia, M.-C., Zhan, Q., Cai, L., Wu, J., Yang, L., Sun, S., et al. (2021). Investigation into the content change and distribution of active components in Cordyceps sinensis with growth cycle by direct TOF-SIMS detection. Microchem. J. 164, 106026. doi:10.1016/j.microc.2021.106026

## Sheet: Table S25 (B) 
Table S25 The tentative identification of chemical components in Cordyceps sinensis by TOF-SIMS (B) The tentatively identified components of natural Cordyceps sinensis (NCS) in positve spectra (m/z >100)
Chemical species	No.	Observed m/z	Chemical formula	Deviation (ppm)	Molecular assignment	Ion species	Reference
Amino acids	1	100.087	C4H10N3+	-3.7	arginine	-	standard, [1], [11]
	2	102.046	C8H6+	-1.1	phenylalanine, tryptophan, tyrosine	-	standard, [1]
	3	103.09	C4H11N2O+	30.8	asparagine; glutamine	-	standard, [1]
	4	104.055	C4H10NS+	19.7	methionine	-	standard, [1], [11]
	5	107.047	C7H7O+	-16.2	phenylalanine, tyrosine	-	standard, [1]
	6	110.073	C5H8N3+	17.2	histidine	[M-(COOH)]+	standard, [1], [10], [11]
					arginine	-	standard, [1]
	7	112.088	C5H10N3+	0.3	histidine	-	standard, [10]
					arginine	[M-(COOH-NH3)]+	standard, [1]
	8	114.055	C5H8NO2+	-2.8	multiple amino acids	-	standard, [1]
	9	114.103	C5H12N3+	0.3	arginine	[M-(COOH-NH2)+H]+	standard, [1]
	10	115.045	C8H5N+	29.2	penylalanine, tryptophan, tyrosine	-	standard, [1]
	11	117.062	C8H7N+	37.5	phenylalanine; tyrosine	-	standard, [1]
					tryptophan	-	standard, [1]
	12	118.086	C5H12NO2+	-0.7	multiple amino acids	-	standard, [1]
					valine	[M+H]+	standard, [1]
	13	119.08	C8H9N+	61.6	tryptophan; phenylalanine	-	standard, [10]
	14	120.081	C8H10N+	1.1	phenylalanine	[M-(COOH)]+	standard, [1], [11]
	15	121.063	C8H9O+	-14.6	phenylalanine, tryptophan, tyrosine	-	standard, [1]
	16	121.097	C8H11N+	71.2	phenylalanine	-	standard, [1]
	17	127.097	C5H11N4+	-4.5	arginine	-	standard, [11]
	18	130.065	C9H8N+	0.1	phenylalanine; tyrosine	-	standard, [1]
					tryptophan	-	standard, [1], [11]
	19	131.079	C9H9N+	48.8	phenylalanine, tryptophan, tyrosine	-	standard, [1]
	20	132.083	C9H10N+	19.8	phenylalanine, tryptophan, tyrosine	-	standard, [1]
	21	133.059	C4H9N2O3+	-16.1	asparagine	[M+H]+	standard, [1], [9]
	22	136.075	C8H10NO+	-2.3	tyrosine	[M-(COOH)]+	standard, [1], [9]
	23	143.078	C10H9N+	36	tryptophan	[M-(COOH-NH2)]+	standard, [1]
	24	144.07	C9H8N2+	14.6	tryptophan	-	standard, [1]
	25	147.076	C5H11N2O3+	0	glutamine	[M+H]+	standard, [1]
	26	147.117	C6H15N2O2+	25.3	lysine	[M+H]+	standard, [1]
	27	150.066	C5H12NO2S+	48.1	methionine	[M+H]+	standard, [1]
	28	156.079	C6H10N3O2+	17.2	histidine	[M+H]+	standard, [1]
	29	160.102	C6H14N3O2+	-37.4	arginine	-	standard, [1]
	30	165.055	C9H9O3+	1.4	tyrosine	-	standard, [1]
	31	166.072	C9H12NO2+	-86.2	phenylalanine	[M+H]+	standard, [1]
	32	175.12	C6H15N4O2+	7.3	arginine	[M+H]+	standard, [1]
	33	182.083	C9H12NO3+	9.7	tyrosine	[M+H]+	standard, [1]
Nucleobases	1	112.042	C4H6N3O+	-75.6	cytosine	[M+Na]+	standard
	2	113.023	C4H5N2O2+	-104.4	uracil	[M+H]+	standard
	3	119.04	C5H3N4+	35.3	adenine	[M-(NH3)+H]+	standard
	4	127.042	C5H7N2O2+	62.1	thymine	[M+H]+	standard
	5	136.071	C5H6N5+	70.6	adenine	[M+H]+	standard
	6	137.049	C5H5N4O+	22.3	hypoxanthine	[M+H]+	standard
	7	141.018	C5H2N4Na+	2	adenine	[M-(NH3)+Na]+	standard
	8	152.054	C5H6N5O+	-16.3	guanine	[M+H]+	standard
	9	158.05	C5H5N5Na+	40.3	adenine	[M+Na]+	standard
Nulceosides	1	210.089	C9H12N3O3+	9.1	2-deoxycytidine	[M-(H2O)+H]+	standard
	2	225.101	C10H13N2O4+	59.9	thymidine	[M-(H2O)+H]+	standard
	3	226.087	C9H12N3O4+	22.7	cytidine	[M-(H2O)+H]+	standard
	4	228.096	C9H14N3O4+	-9.7	2-deoxycytidine	[M+H]+	standard
	5	234.096	C10H12N5O2+	-10.2	2-deoxyadenosine	[M-(H2O)+H]+	standard
	6	235.096	C10H11N4O3+	57.9	2-deoxyadenosine	[M-(NH3)+H]+	standard
	7	244.088	C9H14N3O5+	-19.8	cytidine	[M+H]+	standard
	8	245.089	C9H13N2O6+	48.2	uridine	[M+H]+	standard
	9	252.1	C10H14N5O3+	-35.2	2-deoxyadenosine	[M+H]+	standard
	10	267.072	C10H11N4O5+	0.5	guanosine	[M-(NH3)+H]+	standard
	11	268.086	C10H14N5O4+	-67	adenosine and 2-deoxyguanosine	[M+H]+	standard
	12	284.092	C10H14N5O5+	-24.4	guanosine	[M+H]+	standard
Fatty acids (FAs)	1	111.078	C7H11O+	-22.7	multiple fatty acids	-	standard, [2]
	2	112.088	C7H12O+	13.4	multiple fatty acids	-	standard, [2]
	3	125.097	C8H13O+	6.7	multiple fatty acids	-	standard, [2]
	4	147.077	C10H11O+	-22.5	multiple fatty acids	-	standard, [2]
	5	171.072	C12H11O+	-49.5	eicosatrienoic acid(C20:3)	-	[2]
	6	171.117	C13H15+	-2.2	linolenic acid(C18:3)	-	[2]
	7	178.049	C13H6O+	43.7	arachidic acid(20:0); stearic acid(18:0)	-	[2]
	8	239.244	C16H31O+	27.8	palmitic acid(16:0)	[M-(H2O)+H]+	standard
					stearic acid(18:0)	[M-(C2H4O)+H]+	standard, [2]
	9	263.247	C18H31O+	38.1	eicosatrienoic acid(C20:3)	[M-(C2H4O)+H]+	standard, [2]
	10	265.26	C18H33O+	27.5	oleic acid(18:1)	[M-(H2O)+H]+	standard, [2]
					arachidic acid(20:0)	[M-(C2H8O)+H]+	standard, [2]
	11	279.233	C18H31O2+	5.2	linolenic acid(C18:3)	[M+H]+	standard
					eicosatrienoic acid(C20:3)	[M-(C2H4)+H]+	[2]
	12	280.252	C18H32O2+	42.4	multiple fatty acids	-	standard, [2]
Monoacylglycerides (MAGs)	1	311.261	C19H35O3+	10.2	MAG (16:1)	[M-(H2O)+H]+	[7], [13]
	2	313.276	C19H37O3+	8.1	MAG (16:0)	[M-(H2O)+H]+	[4], [6], [7], [13], [22]
	3	337.27	C21H37O3+	-12.1	MAG (18:2)	[M-(H2O)+H]+	[4], [22]
	4	339.289	C21H39O3+	0	MAG (18:1)	[M-(H2O)+H]+	[4], [7], [13], [22]
	5	341.294	C21H41O3+	-32.8	MAG (18:0)	[M-(H2O)+H]+	[4], [7], [13]
Diacylglycerols (DAGs)	1	547.453	C35H63O4+	-34.7	DAG (32:2)	[M-(H2O)+H]+	[4], [7], [13]
	2	551.507	C35H67O4+	6.9	DAG (32:0)	[M-(H2O)+H]+	[4], [5], [6], [7], [13]
	3	571.466	C37H63O4+	-10.4	DAG (34:4)	[M-(H2O)+H]+	observed in this study
	4	573.485	C37H65O4+	-5.3	DAG (34:3)	[M-(H2O)+H]+	[4], [7], [13]
	5	575.501	C37H67O4+	-3.5	DAG (34:2)	[M-(H2O)+H]+	[4], [7], [13]
	6	577.518	C37H69O4+	-2.7	DAG (34:1)	[M-(H2O)+H]+	[4], [5], [6], [7], [13]
	7	579.538	C37H71O4+	4.8	DAG (34:0)	[M-(H2O)+H]+	[4], [13]
	8	593.398	C37H69O5+	-27.6	DAG (34:2)	[M+H]+	observed in this study
	9	597.475	C39H65O4+	-20.7	DAG (36:5)	[M-(H2O)+H]+	observed in this study
	10	599.502	C39H67O4+	-1.6	DAG (36:4)	[M-(H2O)+H]+	[7], [13], [22]
	11	601.516	C39H69O4+	-5.2	DAG (36:3)	[M-(H2O)+H]+	[4], [7], [13], [22]
	12	603.532	C39H71O4+	-4.7	DAG (36:2)	[M-(H2O)+H]+	standard, [4], [5], [6], [7], [13], [22]
	13	605.489	C39H73O4+	-6.5	DAG (36:1)	[M-(H2O)+H]+	[4], [13]
	14	617.506	C39H69O5+	-13.5	DAG (36:4)	[M+H]+	[22]
	15	619.519	C39H71O5+	-17.4	DAG (36:3)	[M+H]+	observed in this study
Triacylglycerides (TAGs)	1	853.71	C53H98O6Na+	-17.8	TAG(50:2)	[M+Na]+	[13]
	2	855.734	C53H100O6Na+	-8.1	TAG(50:1)	[M+Na]+	[13]
	3	857.721	C53H102O6Na+	-41.5	TAG(50:0)	[M+Na]+	[13]
	4	877.759	C55H98O6Na+	37.6	TAG(52:4)	[M+Na]+	[22]
	5	879.759	C55H100O6Na+	19.9	TAG(52:3)	[M+Na]+	[16], [22]
	6	881.773	C55H102O6Na+	18.3	TAG(52:2)	[M+Na]+	[16], [22]
	7	883.756	C55H104O6Na+	-18.9	TAG(52:1)	[M+Na]+	[13]
Phospholipids (SM:sphingomyelin; PC:phosphatidylcholine)	1	102.091	C5H12NO+	0.7	PC fragment	-	standard, [9], [10]
	2	104.109	C5H14NO+	19.2	PC fragment	-	standard, [9], [10]
	3	125	C2H6PO4+	0.1	PC fragment	-	standard, [10]
	4	150.068	C5H13NPO2+	-0.9	PC fragment	-	[9]
	5	166.064	C5H13NPO3+	10.1	PC fragment	-	standard, [9], [10]
	6	168.079	C5H15NPO3+	4.6	PC fragment	-	[9]
	7	184.084	C5H15NPO4+	57.2	PC fragment	-	standard, [4], [9], [10]
	8	206.062	C5H14NPO4Na+	30.6	PC fragment	-	standard, [4], [9]
	9	224.111	C8H19NPO4+	27.2	PC fragment	-	[4], [6], [10], [17]
	10	226.088	C7H17NPO5+	23.2	PC fragment	-	standard, [9]
	11	246.096	C8H18NPO4Na+	37.8	PC fragment	-	[9]
	12	732.551	C40H79NPO8+	-4.3	PC32:1	[M+H]+	[4], [11]
	13	734.549	C40H81NPO8+	-27.9	PC32:0	[M+H]+	[4], [11], [22]
	14	758.551	C42H81NPO8+	-23.9	PC34:2	[M+H]+	[4], [11], [22]
	15	760.588	C42H83NPO8+	4.5	PC34:1	[M+H]+	[4], [22]
Sterols	1	269.186	C19H25O+	-14.2	ergosterol; ergosterol peroxide	-	standard, [8]
	2	363.291	C27H39+	-36.3	ergosterol	-	standard, [8]
	3	367.334	C27H43+	-6.7	cholesterol	-	standard, [4]
	4	369.355	C27H45+	8.8	cholesterol	[M-(H2O)+H]+	standard, [4], [12]
	5	377.32	C28H41+	-1.2	ergosterol	-	standard, [8]
	6	379.332	C28H43+	-11.6	ergosterol	[M-(H2O)+H]+	standard, [8], [12]
					ergosterol peroxide	-	standard
	7	383.33	C27H43O+	-1.7	7-ketocholesterol	[M-(H2O)+H]+	[16]
					3,6-dioxo-5α-cholestane	[M-(H2O)+H]+	[16]
	8	384.343	C27H44O+	11.4	cholesterol	-	standard, [4]
	9	385.345	C27H45O+	-2.9	7α-hydroxycholesterol	[M-(H2O)+H]+	[16]
					cholesterol	-	standard, [4]
	10	393.313	C28H41O+	-5.7	ergosta-4,6,8(14),22-tetraene-3-one	[M+H]+	[12], [19]
	11	395.341	C28H43O+	24.3	5α,6α-epoxyergosterol	[M-(H2O)+H]+	[12], [17]
					ergosterol peroxide	-	standard
	12	396.344	C28H44O+·	13.3	ergosterol	M+·	standard, [8], [22], [23]
					ergosterol peroxide	-	standard
	13	397.35	C28H45O+	9.5	ergosterol	[M+H]+	standard, [12]
					5,6-epoxy-24(R)-methylcholesta-22-ene-3β-ol	[M-(H2O)+H]+	[12]
					ergosterol peroxide	-	standard
	14	401.341	C27H45O2+	-1.2	7-ketocholesterol	[M+H]+	[16]
					3,6-dioxo-5α-cholestane	[M+H]+	[16]
		401.384	C28H49O+	16.4	delta 7-campesterol	[M+H]+	[12]
	15	409.312	C28H41O2+	3.5	9,11-dehydroergosterol peroxide	[M-(H2O)+H]+	[17]
	16	411.332	C28H43O2+	14.1	ergosterol peroxide; 5α,6α-epoxygergosta-8(14),22-diene-3β-7α-diol	[M-(H2O)+H]+	standard, [18]
	17	413.349	C28H45O2+	18.1	cerevisterol	[M-(H2O)+H]+	[12], [16], [19]
					5α,6α-epoxyergosterol	[M-(H2O)+H]+	[12], [17]
	18	415.355	C28H47O2+	-5.4	5,6-epoxy-24(R)-methylcholesta-22-ene-3β-ol	[M+H]+	[18]
	19	427.33	C28H43O3+	21.8	9,11-dehydroergosterol peroxide	[M+H]+	[17]
					ergosterol peroxide	-	standard
	20	428.335	C28H44O3+·	14.5	ergosterol peroxide; 5α,6α-epoxygergosta-8(14),22-diene-3β-7α-diol	M+·	standard, [18]
	21	429.337	C28H45O3+	0.5	ergosterol peroxide; 5α,6α-epoxygergosta-8(14),22-diene-3β-7α-diol	[M+H]+	standard, [18]
Sphingoid bases (So:sphingosine; Sa:sphinganine)	1	138.103	C9H14O+	-9.5	sphingosine	-	[2]
	2	178.049	C13H6O+	43.7	sphingosine	-	[2]
	3	264.258	C19H34N+	-39.1	So(d19:2)	[M-2(H2O)+H]+	[14]
	4	266.273	C18H36N+	-42.9	Sa (d18:0)	[M-2(H2O)+H]+	[14]
	5	272.295	C17H38NO+	0.3	Sa(m17:0)	[M+H]+	[14]
	6	282.283	C18H36NO+	12.5	sphingosine	[M-(H2O)+H]+	observed in this study
	7	286.311	C18H40NO2+	1.7	Sa(m18:0)	[M+H]+	[14]
	8	300.296	C18H38NO2+	20.2	sphingosine; So(d18:1)	[M+H]+	[2], [14]
					phytosphingosine; Sa(t18:0)	[M-(H2O)+H]+	[14]
	9	314.284	C18H36NO3+	48.5	So(t18:2)	[M+H]+	[14]
			C19H40NO2+	-67.3	So (d19:1)	[M+H]+	[14]
	10	316.291	C18H38NO3+	18.7	So(t18:1)	[M+H]+	[14]
	11	318.308	C18H40NO3+	22.8	phytosphingosine; Sa(t18:0)	[M+H]+	[14]
	12	328.287	C19H38NO3+	8.5	So (t19:2)	[M+H]+	[14]
	13	330.303	C19H40NO3+	8.1	So (t19:1)	[M+H]+	[14]
	14	380.315	C23H42NO3+	-2.2	So(t23:4)	[M+H]+	[14]
Ceramide analogues (Cer: ceramide)	1	546.478	C35H64NO3+	-19.1	Cer(d19:2/16:2)	[M+H]+	[14]
	2	574.492	C37H68NO3	-46.8	Cer(d19:2/18:2)	[M+H]+	[14]
			C36H64NO4+	16.5	Cer(t18:1/18:4)	[M+H]+	[14]
	3	576.515	C36H66NO4+	28.1	Cer (t18:1/18:3)	[M+H]+	[14]
			C37H70NO3+	-35	Cer (d15:2/22:1)	[M+H]+	[14]
	4	578.525	C37H72NO3+	-43.8	Cer(d15:1/22:1)	[M+H]+	[14]
			C36H68NO4+	14	Cer(t18:1/18:2)	[M+H]+	[14]
	5	600.512	C39H70NO3+	-37.8	Cer(d14:2/25:3)	[M+H]+	[14]
	6	602.527	C39H72NO3+	-40	Cer(d16:2/23:2)	[M+H]+	[14]
	7	604.539	C39H74NO3+	-44.5	Cer(d16:2/23:1)	[M+H]+	[14]
			C38H70NO4+	15.7	Cer(t18:1/20:3)	[M+H]+	[14]
	8	606.565	C39H76NO3+	-27.8	Cer(d19:2/20:0)	[M+H]+	[14]
	9	618.541	C40H76NO3+	-66.4	Cer(d18:1/22:2)	[M+H]+	[14]
	10	682.633	C43H88NO4+	-55.3	Cer(t18:0/25:0)	[M+H]+	[14]
			C42H84NO5+	2	Cer(t18:0/24:0(OH))	[M+H]+	[14]
			C45H80NO3+	28.9	Cer(d18:1/27:5)	[M+H]+	[14]
	11	622.483	C41H68NO3+	-58.4	Cer(d18:2/23:6)	[M+H]+	[14]
	12	690.608	C44H84NO4+	-45.8	Cer(d18:1/26:2(OH))	[M+H]+	[14]
	13	706.599	C47H80NO3+	-20.8	Cer(d18:2/29:6)	[M+H]+	[14]
Glycosphingolipids (HexCer: hexoslyceramide)	1	736.544	C42H74NO9+	11.7	HexCer(d19:2/17:3(OH))	[M+H]+	[14]
	2	750.539	C43H76NO9+	-16.4	HexCer(d19:2/18:3(OH))	[M+H]+	[14]
	3	764.566	C44H78NO9+	-14	HexCer(d14:2/24:3(OH)); HexCer(d16:2/22:3(OH)); HexCer(d19:2/19:3(OH))	[M+H]+	[14]
	4	766.565	C44H80NO9+	-22.8	HexCer(d16:1/22:3(OH)); HexCer(d19:2/19:2(OH))	[M+H]+	[14]
	5	910.625	C50H88NO13+	-0.3	Hex-HexCer(d14:2/24:3)	[M+H]+	[14]
	6	926.623	C50H88NO14+	3	Hex-HexCer(d16:2/22:3(OH))	[M+H]+	[14]
Sphingomyelins (SMs)	1	691.562	C38H80N2PO6+	-18	SM(d18:0/15:0)	[M+H]+	[15]
			C37H76N2PO7+	34.6	SM(t14:1/18:0)	[M+H]+	[15]
	2	703.576	C39H80N2PO6+	1.9	SM(d14:1/20:0); SM(d18:1/16:0); SM(d16:1/18:0)	[M+H]+	[15]
	3	705.584	C39H82N2PO6+	-31.7	SM(d14:0/20:0); SM(d18:0/16:0)	[M+H]+	[15]
			C38H78N2PO7+	14.4	SM(d17:1/16:0(OH))	[M+H]+	[15]
	4	729.596	C41H82N2PO6+	7.4	SM(d14:2/22:0); SM(d15:2/21:0); SM(d16:2/20:0)	[M+H]+	[15]
	5	731.606	C41H84N2PO6+	-34.5	SM(d14:1/22:0); SM(d18:1/18:0); SM(d16:1/20:0)	[M+H]+	[15]
			C40H80N2PO7+	15.3	SM(d14:2/21:0(OH)); SM(d19:2/16:0(OH))	[M+H]+	[15]
	6	735.538	C39H80N2PO8+	-37	SM(q34:1)	[M+H]+	[15]
	7	749.556	C40H82N2PO8+	-33.1	SM(t19:1/16:0(OH))	[M+H]+	[15]
Monosaccharides	1	101.025	C4H5O3+	16.5	D-allose; D-glucose; D-mannose	-	sandard, [3]
					D-fructose; D-galactose	-	[3]
					D-galacturonic acid; D-glucuronic acid	-	[3]
	2	103.05	C4H7O3+	58	D-allose; D-fructose; D-galactose; 2-deoxy-D-galactose; D-glucose; D-mannose	-	sandard, [3]
					L-arabinose	-	[3]
					L-rhamnose	-	[3]
	3	115.045	C5H7O3+	55.4	D-allose; D-fructose; D-galactose; D-glucose; D-mannose	-	sandard, [3]
					L-arabinose; D-ribose; D-xylose	[M-2(H2O)+H]+	[3]
	7	117.061	C5H9O3+	56.9	D-glucuronic acid	-	[3]
					2-deoxy-D-ribose	[M-(H2O)+H]+	[3]
	8	127.04	C6H7O3+	9.4	D-allose; D-fructose; D-galactose; D-glucose; D-mannose	[M-3(H2O)+H]+	sandard, [3]
	6	129.059	C6H9O3+	30.4	D-fucose; 2-deoxy-D-galactose; L-rhamnose	[M-2(H2O)+H]+	sandard, [3]
	7	133.049	C5H9O4+	-5	L-arabinose; D-ribose; D-xylose	[M-(H2O)+H]+	[3]
	8	145.053	C6H9O4+	21.5	D-allose; D-fructose; D-galactose; D-glucose; D-mannose	[M-2(H2O)+H]+	[3]
	9	203.055	C6H12O6Na+	14.3	D-allose; D-fructose; D-galactose; D-glucose; D-mannose	[M+Na]+	standard
Mannitol	1	103.05	C4H7O3+	58	mannitol	-	standard
	2	111.043	C6H7O2+	-5.7	mannitol	[M-4(H2O)+H]+	standard
	3	129.059	C6H9O3+	30.4	mannitol	[M-3(H2O)+H]+	sandard
	4	147.073	C6H11O4+	51.8	mannitol	[M-2(H2O)+H]+	standard
	5	165.062	C6H13O5+	-84.1	mannitol	[M-(H2O)+H]+	standard
	6	183.079	C6H15O6+	-39.7	mannitol	[M+H]+	standard
	7	205.072	C6H14O6Na+	20.9	mannitol	[M+Na]+	standard
Myo-inositol	1	127.04	C6H7O3+	9.4	myo-inositol	[M-3(H2O)+H]+	[3]
	2	145.053	C6H9O4+	21.5	myo-inositol	[M-2(H2O)+H]+	[3]
	3	203.055	C6H12O6Na+	14.3	myo-inositol	[M+Na]+	[3]
Maltol	1	127.04	C6H7O3+	9.4	maltol	[M+H]+	[19]
Vtamin E	1	430.373	C29H50O2+	-18.7	vitamin E	M+·	[4], [13]
The cell filled by blue color means the ions only detected in natural Cordyceps sinensis.
Note: A total of 137 chemical compounds were identified from 190 ions.
Reference
[1] Kawecki, M. and Bernard, L. (2018). Database of proteinogenic amino acid reference spectra for Bismuth-cluster ToF-SIMS. II. Positive polarity. Surf. Sci. Spectra. 25(1), 015002. doi:10.1116/1.5024988
[2] Taylor, M. J., Zhang, K. Y., Graham, D. J. and Gamble, L. J. (2018). Fatty acid and lipid reference spectra. Surf. Sci. Spectra. 25(2), 025001. doi:10.1116/1.5063595
[3] Bernard, L., Crockett, R. and Kawecki, M. (2019). Monosaccharides: A ToF-SIMS reference spectra database. II. Positive polarity. Surf. Sci. Spectra. 26(2), 025002. doi:10.1116/1.5125103
[4] Sjövall, P., Skedung, L., Gregoire, S., Biganska, O., Clément, F. and Luengo, G. S. (2018). Imaging the distribution of skin lipids and topically applied compounds in human skin using mass spectrometry. Sci. Rep. 8(1), 1-14. doi:10.1038/s41598-018-34286-x
[5] Magnusson, Y., Friberg, P., Sjövall, P., Dangardt, F., Malmberg, P. and Chen, Y. (2008). Lipid imaging of human skeletal muscle using TOF‐SIMS with bismuth cluster ion as a primary ion source. Clin. Physiol. Funct. Imaging. 28(3), 202-209. doi:10.1111/j.1475-097X.2008.00796.x
[6] Hua, X., Li, H.-W. and Long, Y.-T. (2018). Investigation of silver nanoparticle induced lipids changes on a single cell surface by time-of-flight secondary ion mass spectrometry. Anal. Chem. 90(2), 1072-1076. doi:10.1021/acs.analchem.7b04591
[7] Jia, F., Wang, J., Zhao, Y., Zhang, Y., Luo, Q., Qi, L., et al. (2020). In Situ Visualization of Proteins in Single Cells by Time-of-Flight–Secondary Ion Mass Spectrometry Coupled with Genetically Encoded Chemical Tags. Anal. Chem. 92(23), 15517-15525. doi:10.1021/acs.analchem.0c03448
[8] Leefmann, T., Heim, C., Siljeström, S., Blumenberg, M., Sjövall, P. and Thiel, V. (2013). Spectral characterization of ten cyclic lipids using time‐of‐flight secondary ion mass spectrometry. Rapid Commun. Mass Spectrom. 27(5), 565-581. doi:10.1002/rcm.6483
[9] Frisz, J. F., Choi, J. S., Wilson, R. L., Harley, B. A. and Kraft, M. L. (2012). Identifying differentiation stage of individual primary hematopoietic cells from mouse bone marrow by multivariate analysis of TOF-secondary ion mass spectrometry data. Anal. Chem. 84(10), 4307-4313. doi:10.1021/ac203329j
[10] Zhang, Y., Zeng, W., Jia, F., Ye, J., Zhao, Y., Luo, Q., et al. (2020). Cisplatin‐induced alteration on membrane composition of A549 cells revealed by ToF‐SIMS. Surf. Interface Anal. 52(5), 256-263. doi:10.1002/sia.6714
[11] Wei, W., Zhang, Y., Komorek, R., Plymale, A., Yu, R., Wang, B., et al. (2017). Characterization of syntrophic Geobacter communities using ToF-SIMS. Biointerphases. 12(5), 05G601. doi: 10.1116/1.4986832
[12] Zhao, J., Xie, J., Wang, L. and Li, S. (2014). Advanced development in chemical analysis of Cordyceps. J. Pharm. Biomed. Anal. 87, 271-289. doi:10.1016/j.jpba.2013.04.025
[13] Urbini, M., Petito, V., de Notaristefani, F., Scaldaferri, F., Gasbarrini, A. and Tortora, L. (2017). ToF-SIMS and principal component analysis of lipids and amino acids from inflamed and dysplastic human colonic mucosa. Anal. Bioanal. Chem. 409(26), 6097-6111. doi:10.1007/s00216-017-0546-9
[14] Mi, J.-N., Han, Y., Xu, Y., Kou, J., Wang, J.-R. and Jiang, Z.-H. (2016). New immunosuppressive sphingoid base and ceramide analogues in wild cordyceps. Sci. Rep. 6, 38641. doi:10.1038/srep38641
[15] Mi, J., Han, Y., Xu, Y., Kou, J., Li, W.-J., Wang, J.-R., et al. (2018). Deep profiling of immunosuppressive glycosphingolipids and sphingomyelins in wild Cordyceps. J. Agric. Food Chem. 66(34), 8991-8998. doi:10.1021/acs.jafc.8b02706
[16] Sun, J., Jin, M., Zhou, W., Diao, S., Zhou, Y., Li, S., et al. (2017). A new ribonucleotide from Cordyceps militaris. Nat Prod Res. 31(21), 2537-2543. doi:10.1080/14786419.2017.1323210
[17] Matsuda, H., Akaki, J., Nakamura, S., Okazaki, Y., Kojima, H., Tamesada, M., et al. (2009). Apoptosis-inducing effects of sterols from the dried powder of cultured mycelium of Cordyceps sinensis. Chem Pharm Bull (Tokyo). 57(4), 411-414. doi: 10.1248/cpb.57.411
[18] Hama, M., Elshamy, A. I., Yoneyama, T., Kasai, Y., Yamamoto, H., Tanigawa, K., et al. (2019). New alkaloidal metabolites from cultures of entomopathogenic fungus Cordyceps takaomontana NBRC 101754. Fitoterapia. 139, 104364. doi: 10.1016/j.fitote.2019.104364
[19] Yang, M.-L., Kuo, P.-C., Hwang, T.-L. and Wu, T.-S. (2011). Anti-inflammatory principles from Cordyceps sinensis. J Nat Prod. 74(9), 1996-2000. doi: 10.1021/np100902f
[20] Kawecki, M. and Bernard, L. (2018). Database of proteinogenic amino acid reference spectra for Bismuth-cluster ToF-SIMS. I. Negative polarity. Surf. Sci. Spectra. 25(1), 015001. doi:10.1116/1.5024987
[21] Bernard, L., Crockett, R. and Kawecki, M. (2019). Monosaccharides: A ToF-SIMS reference spectra database. I. Negative polarity. Surf. Sci. Spectra. 26(2), 025001. doi:10.1116/1.5125102
[22] Hou, J., Zhang, Z., Zhang, L., Wu, W., Huang, Y., Jia, Z., et al. (2021). Spatial lipidomics of eight edible nuts by desorption electrospray ionization with ion mobility mass spectrometry imaging. Food Chem. 371, 130893. doi:10.1016/j.foodchem.2021.130893
[23] Xia, M.-C., Zhan, Q., Cai, L., Wu, J., Yang, L., Sun, S., et al. (2021). Investigation into the content change and distribution of active components in Cordyceps sinensis with growth cycle by direct TOF-SIMS detection. Microchem. J. 164, 106026. doi:10.1016/j.microc.2021.106026

## Sheet: Table S25 (C) 
Table S25 The tentative identification of chemical components in Cordyceps sinensis by TOF-SIMS (C) The tentatively identified components of cultured Cordyceps sinensis (CCS) in negative spectra. (m/z >100, excpet for the deprotonated ions of glycine and alanine)
Chemical species	No.	Observed m/z	Chemical formula	Deviation (ppm)	Molecular assignment	Species	Reference
Amino acids	1	74.0262	C2H4NO2-	19.3	all amino acids	-	standard, [20]
					glycine	[M-H]-	standard, [20]
	2	88.0433	C3H6NO2-	33.1	multipe amino acids	-	standard, [20]
					alanine	[M-H]-	standard, [20]
	3	100.046	C4H6NO2-	55.2	multipe amino acids	-	standard, [20]
	4	102.055	C4H8NO2-	-5.7	multipe amino acids	-	standard, [20]
	5	103.555	C8H7-	1	phenylalaine, tryptophan, tyrosine	-	standard, [20]
	6	104.035	C3H6NO3-	-4.6	serine	[M-H]-	standard, [20]
	7	108.056	C5H6N3-	-2.6	histidine	-	standard, [20]
	8	110.029	C5H4NO2-	38.8	multipe amino acids	-	standard, [20]
	9	113.029	C4H5N2O2-	-57.1	asparagine; histidine; glutamic acid; glutamine	-	standard, [20]
	10	114.019	C4H4NO3-	-4.2	asparagine; threonine	-	standard, [20]
	11	114.062	C5H8NO2-	55.6	isoleucine; leucine	-	standard, [20]
					proline	[M-H]-	standard, [20]
	12	115.005	C4H3O4-	12.5	aspartic acid	-	standard, [20],[21]
	13	116.072	C5H10NO2-	1.4	valine	[M-H]-	standard, [20]
	14	117.021	C4H5O4-	15.7	aspartic acid	-	standard, [20], [21]
	15	118.045	C4H8NO3-	-54.3	threonine	[M-H]-	standard, [20]
	16	119.05	C8H7O-	-2.5	tyrosine	-	standard, [20]
	17	120.012	C3H6NO2S-	-7.3	cysteine	[M-H]-	standard, [20]
					cystine	-	[20]
	18	128.036	C5H6NO3-	4.8	glutamine; glutaminc acid	-	standard, [20]
	19	128.08	C6H10NO2-	61.9	Isoleucine; leucine; lysine	-	standard, [20]
	20	130.089	C6H12NO2-	9.2	Isoleucine; leucine	[M-H]-	standard, [20]
					lysine	-	standard, [20]
	21	131.04	C5H7O4-	37	glutamic acid	-	standard, [20]
		131.043	C4H7N2O3-	-23.9	asparagine	[M-H]-	standard, [20]
	22	131.081	C5H11N2O2-	-11.7	arginine	-	standard, [20]
	23	132.034	C4H6NO4-	31.9	aspartic acid	[M-H]-	standard, [20]
	24	134.032	C4H8NO2S-	26.7	methionine	-	standard, [20]
	25	145.06	C5H9N2O3-	-11.6	glutamine	[M-H]-	standard, [20]
	26	145.099	C6H13N2O2-	6.4	lysine	[M-H]-	standard, [20]
	27	146.048	C5H8NO4-	13.5	glutamic acid	[M-H]-	standard, [20]
	28	147.048	C9H7O2-	21.3	phenylalaine	-	standard, [20]
	29	148.043	C5H10NO2S-	-1.9	methionine	[M-H]-	standard, [20]
	30	151.998	C3H6NO2S2-	-6.6	cystine	-	[20]
	31	154.068	C6H8N3O2-	34.8	histidine	[M-H]-	standard, [20]
	32	162.068	C10H10O2-	-3.5	tryptophan	-	standard, [20]
	33	163.047	C9H7O3+	39.6	tyrosine	-	standard, [20]
	34	164.072	C9H10NO2-	0.7	phenylalanine	[M-H]-	standard, [20]
	35	173.108	C6H13N4O2-	19.4	arginine	[M-H]-	standard, [20]
	36	180.059	C9H10NO3-	-42.7	tyrosine	[M-H]-	standard, [20]
	37	203.084	C11H11N2O2-	-45	tryptophan	[M-H]-	standard, [20]
Nucleobases	1	110.035	C4H4N3O-	-6.8	cytidine	[M-H]-	standard
	2	111.019	C4H3N2O2-	-12.7	uracil	[M-H]-	standard
	3	117.02	C5HN4-	-4.1	adenine	[M-(NH3)]-	standard
	4	125.035	C5H5N2O2-	-6.8	thymine	[M-H]-	standard
	5	133.016	C5HN4O-	-0.5	guanine	[M-(NH3)]-	standard
	6	134.048	C5H4N5-	4.1	adenine	[M-H]-	standard
	7	135.033	C5H3N4O-	14.7	hypoxanthine	[M-H]-	standard
	8	150.044	C5H4N5O-	14.2	guanine	[M-H]-	standard
Fatty acids	1	113.063	C6H9O2-	12.9	all fatty acids	-	standard, [2]
	2	115.077	C6H11O2-	3.1	caproic acid (C6:0)	[M-H]-	observed in this study
	3	127.079	C7H11O2-	23.3	all fatty acids	-	standard, [2]
	4	141.094	C8H13O2-	16	all fatty acids	-	standard, [2]
	5	143.109	C8H15O2-	5.7	caprylic acid (C8:0)	[M-H]-	observed in this study
	6	155.11	C9H15O2-	12.4	all fatty acids	-	standard, [2]
	7	157.126	C9H17O2-	14.3	pelargonic acid (C9:0)	[M-H]-	observed in this study
	8	163.078	C10H11O2-	7.2	eicosatrienoic acid (C20:3); linolenic acid (C18:3)	-	standard, [2]
	9	167.109	C10H15O2-	8.7	all fatty acids	-	standard, [2]
	10	169.124	C10H17O2-	3.3	all fatty acids	-	standard, [2]
	11	181.125	C11H17O2-	11	all fatty acids	-	standard, [2]
	12	183.138	C11H19O2-	-5.1	all fatty acids	-	standard, [2]
	13	195.139	C12H19O2-	0.9	all fatty acids	-	standard, [2]
	14	197.148	C12H21O2-	-34.9	arachidic acid (20:0)	[M-(C6H13)-2H]-	standard, [2]
					oleic acid (18:1)	[M-(C6H13)]-	standard
					palmitic acid (16:0)	[M-C4H9-2H]-	standard
					stearic acid (18:0)	[M-(C6H13)-2H]-	standard, [2]
	15	209.157	C13H21O2-	13.3	all fatty acids	-	standard, [2]
	16	211.164	C13H23O2-	-30.5	arachidic acid (20:0)	[M-(C5H11)-2H]-	standard, [2]
					oleic acid (18:1)	[M-(C5H11)]-	standard
					palmitic acid (16:0)	[M-C3H7-2H]-	standard
					stearic acid (18:0)	[M-(C5H11)-2H]-	standard, [2]
	17	221.155	C14H21O2-	-0.2	multiple fatty acids	-	standard, [2]
	18	223.169	C14H23O2-	-6.8	all fatty acids	-	standard, [2]
	19	225.188	C14H25O2-	7.4	arachidic acid (20:0)	[M-(C4H9)-2H]-	standard, [2]
					stearic acid (18:0)	[M-(C4H9)-2H]-	standard, [2]
					palmitic acid (16:0)	[M-C2H5-2H]-	standard
					myristoleic acid (C14:1)	[M-H]-	[4]
	20	227.202	C14H27O2-	1	palmitic acid (16:0)	[M-C2H5]-	standard
					stearic acid (18:0)	[M-(C4H9)]-	standard, [2]
					myristic acid (C14:0)	[M-H]-	[4]
	21	235.181	C15H23O2-	45.3	eicosatrienoic acid (C20:3); linolenic acid (C18:3)	-	[2]
	22	239.205	C15H27O2-	14.8	arachidic acid (20:0)	[M-(C3H7)-2H]-	standard, [2]
					palmitic acid (16:0)	[M-CH3-2H]-	standard
					oleic acid (18:1)	[M-(C3H7)]-	standard
					stearic acid (18:0)	[M-(C3H7)-2H]-	standard, [2]
					pentadecenoic acid (C15:1)	[M-H]-	observed in this study
	23	241.218	C15H29O2-	2.8	pentadecanoic acid (C15:0)	[M-H]-	observed in this study
					palmitic acid (C16:0)	[M-CH3]-	standard
	24	249.184	C16H25O2-	-9.9	multiple fatty acid	-	standard, [2]
					hexadecatrienoic acid (C16:3)	[M-H]-	observed in this study
	25	251.206	C16H27O2-	18.6	multiple fatty acids	-	standard, [2]
					hexadecylendioic acid (C16:2)	[M-H]-	[4]
	26	253.221	C16H29O2-	16.1	multiple fatty acids	-	standard, [2]
					palmitoleic acid (C16:1)	[M-H]-	standard, [2], [4], [5]
	27	255.239	C16H31O2-	22.2	arachidic acid (C20:0); linolenic acid (C18:3)	-	standard, [2]
					stearic acid (C18:0)	[M-(C2H5)-2H]-	standard, [2]
					palmitic acid (C16:0)	[M-H]-	standard, [2], [4], [5], [22]
	28	267.234	C17H31O2-	4.8	heptadecenoic acid (C17:1)	[M-H]-	observed in this study
					stearic acid (18:0)	[M-(CH3)-2H]-	standard, [2]
					oleic acid (18:1)	[M-(CH3)]-	standard
					arachidic acid (20:0)	[M-(CH3)]-	observed in this study
	29	269.245	C17H33O2-	-14.7	margaric acid (C17:0)	[M-H]-	observed in this study
					stearic acid (C18:0)	[M-(CH3)]-	standard
					oleic acid (18:1)	-	standard
	30	275.212	C18H27O2-	38.4	octadecatetraenoic acid (C18:4)	[M-H]-	observed in this study
	31	277.224	C18H29O2-	25.3	oleic acid (18:1), eicosatrienoic acid (20:3)	-	standard, [2]
					linolenci acid (18:3)	[M-H]-	[2], [4]
	32	279.24	C18H31O2-	26.9	multiple fatty acids	-	standard, [2]
					linoleic acid (C18:2)	[M-H]-	[2], [4], [22]
	33	281.256	C18H33O2-	25.5	oleic acid (C18:1)	[M-H]-	standard, [2], [5], [22]
			C18H33O2-	25.5	multiple fatty acids	-	standard, [2]
	34	283.263	C18H35O2-	-3.5	stearic acid (18:0)	[M-H]-	standard, [2], [4], [5]
	35	295.253	C19H35O2-	-39.2	arachidic acid (C20:0)	-	standard, [2]
	36	301.223	C20H29O2-	19.3	eicosapentaenoic acid (C20:5)	[M-H]-	observed in this study
	37	303.234	C20H31O2	3.4	arachidonic acid (C20:4)	[M-H]-	[4]
	38	305.25	C20H33O2-	3.9	eicosatrienoic acid (C20:3)	[M-H]-	[2], [4]
	39	307.267	C20H35O2-	9.8	eicosadienoic acid (C20:2)	[M-H]-	[4]
	40	309.279	C20H37O2-	-2	gadoleic acid (C20:1)	[M-H]-	[4]
	41	311.282	C20H39O2-	-44.5	arachidic acid (20:0)	[M-H]-	standard, [2]
	42	329.247	C22H33O2-	-5.5	docosapentaenoic acid (C22:5)	[M-H]-	observed in this study
	43	331.251	C22H35O2-	-39.2	docosatetraenoic acid (C22:4)	[M-H]-	observed in this study
	44	335.288	C22H39O2-	-21	docosadienoic acid (C22:2)	[M-H]-	observed in this study
	45	337.301	C22H41O2-	-28.8	erucic acid (C22:1)	[M-H]-	observed in this study
	46	339.325	C22H43O2-	-6.9	behenic acid (C22:0)	[M-H]-	[4]
	47	353.341	C23H45O2-	-5	tricosanoic acid (C23:0)	[M-H]-	[4]
	48	365.341	C24H45O2-	-4.4	nervonic acid (C24:1)	[M-H]-	observed in this study
	49	367.358	C24H47O2-	-0.7	lignoceric acid (C24:0)	[M-H]-	[4]
Triacylglycerols (TAGs)	1	855.768	C55H99O6-	27.3	TAG (52:3)	[M-H]-	[16]
	2	857.776	C55H101O6-	17.8	TAG (52:2)	[M-H]-	[16]
	3	881.779	C57H101O6-	21.1	TAG (54:2)	[M-H]-	[16]
	4	883.8	C57H103O6	26.9	TAG (54:3)	[M-H]-	[16]
Phospholipids ( PC:phosphatidylcholine; PE:phosphatidylethanolamine)	1	122.99	C2H4PO4-	40.3	PC fragment	-	standard
	2	140.013	C2H7NPO4-	9.7	PE fragment	-	[4]
	3	180.048	C5H11NPO4-	28.6	PE fragment	-	[4]
	4	671.471	C37H68PO8-	7.7	PA34:2	[M-H]-	[4], [22]
	5	673.487	C37H70PO8-	9.1	PA34:1	[M-H]-	[4], [22]
	6	805.497	C41H74PO13	11.8	PI32:2	[M-H]-	observed in this study
	7	833.52	C43H78PO13-	1.3	PI34:2	[M-H]-	[4], [22]
	8	835.539	C43H80PO13-	5.2	PI34:1	[M-H]-	[4], [22]
	9	837.552	C43H82PO13-	2.6	PI34:0	[M-H]-	observed in this study
Sterols	1	383.332	C27H43O-	1.5	cholesterol	-	standard
	2	465.312	C27H45SO4-	16.9	cholesterol sulfate	M-H	[4]
	3	339.316	C25H39-	29.4	ergosterol	-	standard
	4	393.307	C28H41O-	-23.7	ergosterol	-	standard
	5	395.318	C28H43O-	-34.6	ergosterol	[M-H]-	standard
	6	409.286	C28H41O2-	-62.9	ergosterol peroxide	[M-(H2O)-H]-	standard
	7	427.322	C28H43O3	0.6	ergosterol peroxide	[M-H]-	standard
Sphingoid bases (So:sphingosine; Sa:sphinganine)	1	197.148	C12H21O2-	-34.9	sphingosine	-	[2]
	2	211.164	C13H23O2-	-30.5	sphingosine	-	[2]
	3	225.188	C14H25O2-	7.4	sphingosine	-	[2]
	4	227.202	C14H27O2-	1	sphingosine	-	[2]
	5	237.221	C16H29O-	-3.7	sphingosine	-	[2]
	6	256.238	C15H30NO2-	36.2	So (d15:1)	[M-H]-	observed in this study
	7	270.245	C16H32NO2-	3.5	So (d16:1)	[M-H]-	observed in this study
	8	298.262	C18H36NO2-	-45.8	sphingosine; So (d18:1)	[M-H]-	[2]
	9	310.27	C19H36NO2-	-17.5	So (d19:2)	[M-H]-	observed in this study
	10	312.275	C18H34NO3-	66.1	So (t18:2)	[M-H]-	observed in this study
			C19H38NO2-	-50.4	So (d19:1)	[M-H]-	observed in this study
	11	354.327	C22H44NO2-	-30.5	So (d22:1)	[M-H]-	observed in this study
Ceramide analogues (Cer: ceramide)	1	580.54	C36H70NO4-	15.4	Cer (t18:0/18:1)	[M-H]-	observed in this study
	2	590.506	C37H68NO4-	-15.4	Cer (t19:1/18:2)	[M-H]-	observed in this study
	3	652.586	C41H82NO4-	-59.7	Cer (t18:0/23:0)	[M-H]-	observed in this study
			C40H78NO5-	-4	Cer (t18:1/22:0 (OH))	[M-H]-	observed in this study
			C43H74NO3-	28.4	Cer (d18:2/25:4)	[M-H]-	observed in this study
	4	666.609	C42H84NO4-	-47.2	Cer (d18:0/24:0 (OH))	[M-H]-	observed in this study
			C41H80NO5-	7.4	Cer (t18:0/23:1 (OH)); Cer (t18:1/23:0 (OH))	[M-H]-	observed in this study
			C44H76NO3-	39.1	Cer (d18:1/26:4)	[M-H]-	observed in this study
	5	680.619	C42H82NO5-	-0.8	Cer (t18:0/24:1 (OH))	[M-H]-	[4]
			C43H86NO4-	-54.3	Cer (t18:0/25:0)	[M-H]-	observed in this study
			C45H78NO3-	30.2	Cer (d18:1/27:5)	[M-H]-	observed in this study
			C42H82NO5-	-0.8	Cer (t18:1/24:0 (OH))	[M-H]-	observed in this study
	6	682.632	C42H84NO5-	-5.6	Cer (t18:0/24:0 (OH))	[M-H]-	[4]
Glycosphingolipids (HexCer: hexoslyceramide)	1	724.53	C42H78NO8-	-59.9	HexCer (d14:1/22:1); HexCer (d16:1/20:1); HexCer (d18:2/18:0); HexCer (d19:2/17:0);	[M-H]-	observed in this study
			C41H74NO9-	-9.7	HexCer (d19:2/16:1 (OH))	[M-H]-	observed in this study
	2	762.579	C44H76NO9-	34.1	HexCer (d14:2/24:3 (OH)); HexCer (d16:2/22:3 (OH)); HexCer (d19:2/19:3 (OH))	[M-H]-	observed in this study
Monosaccharides	1	101.029	C4H5O3-	49.2	D-allose; D-fructose; D-galactose; 2-deoxy-D-galactose; D-glucose; D-mannose; 2-deoxy-D-ribose	-	standard, [21]
	2	103.003	C3H3O4-	-6.2	D-galacturionic acid; D-glucuronic acid	-	standard, [21]
	3	111.013	C5H3O3-	39.3	L-arabinose; 2-deoxy-D-ribose; D-xylose	-	standard
	4	113.023	C5H5O3-	-12.8	D-allose; L-arabinose; D-fructose; D-galactose; 2-Deoxy-D-galactose; D-galacturionic acid; D-glucose; D-glucurionic acid; D-mannose; D-ribose; 2-deoxy-D-ribose; D-xylose	-	standard, [21]
	5	115.005	C4H3O4-	12.5	D-galacturionic acid; D-glucuronic acid	-	[21]
	6	117.021	C4H5O4-	15.7	D-fructose	-	standard, [21]
	7	119.045	C4H7O4-	83.8	L-arabinose; D-fucose; 2-deoxy-D-galactose; D-ribose; 2-deoxy-D-ribose; D-xylose	-	[21]
					D-allose; D-galactose; D-glucose; D-mannose;	-	standard, [21]
					L-rhamnose	-	[21]
	8	125.022	C6H5O3-	-21.9	2-deoxy-D-galactose	[M-2(H2O)-3H]-	[21]
	9	126.998	C5H3O4-	-47.9	D-allose; D-fucose; D-galactose; D-glucose; D-mannose; L-rhamnose	-	standard, [21]
	10	129.023	C5H5O4-	29.3	D-fructose	[M-(CH3O)-(H2O)-2H]-	standard, [21]
					D-ribose; D-xylose; L-arabinose	[M-(H2O)-3H]-	[21]
					D-allose; D-galactose; D-glucose; D-mannose; 2-deoxy-D-ribose	-	[21]
	11	131.04	C5H7O4-	37	2-deoxy-D-ribose	-	[21]
	12	133.017	C4H5O5-	16.7	D-galacturionic acid; D-glucuronic acid	-	[21]
	13	141.019	C6H5O4-	-0.3	D-allose; D-galactose; D-glucose; D-mannose	[M-2(H2O)-3H]-	standard, [21]
					D-fucose	-	[21]
	14	143.039	C6H7O4	26.3	L-rhamnose	[M-(H2O)-3H]-	[21]
	15	159.031	C6H7O5-	6.4	D-allose; D-fructose; D-galactose; D-glucose; D-mannose	[M-(H2O)-3H]-	standard, [21]
	16	161.048	C6H9O5-	15.1	D-allose; D-galactose; D-glucose; D-mannose	[M-(H2O)-H]-	standard
	17	178.049	C6H10O6-	6	D-fructose	[M-2H]-	standard, [21]
	18	179.054	C6H11O6-	-8.9	D-allose; D-fructose; D-galactose; D-glucose; D-mannose	[M-H]-	standard, [21]
Mannitol	1	101.029	C4H5O3-	49.2	mannitol	-	standard
	2	109.03	C6H5O2-	6.1	mannitol	[M-4(H2O)-H]-	standard
	3	113.023	C5H5O3-	-12.8	mannitol	-	standard
	4	181.072	C6H13O6-	0.8	mannitol	[M-H]-	standard
Myo-inositol	1	101.029	C4H5O3-	49.2	myo-inositol	-	[21]
	2	113.023	C5H5O3-	-12.8	myo-inositol	-	[21]
	3	125.022	C6H5O3-	-21.9	myo-inositol	[M-3(H2O)-H]-	[21]
	4	141.019	C6H5O4-	-0.3	myo-inositol	-	[21]
	5	159.031	C6H7O5-	6.4	myo-inositol	[M-(H2O)-3H]-	[21]
	6	179.054	C6H11O6-	-8.9	myo-inositol	[M-H]-	[21]
Maltol	1	125.022	C6H5O3-	-21.9	maltol	[M-H]-	[19], [23]
Vitamin E	1	429.359	C29H49O2-	-34.4	vitamin E	[M-H]-	[4]
The cell filled by greed color means the m/z only detected in cultured Cordyceps sinensis.
Note: A total of 112 chemical compounds were identified from 163 ions.
Reference
[1] Kawecki, M. and Bernard, L. (2018). Database of proteinogenic amino acid reference spectra for Bismuth-cluster ToF-SIMS. II. Positive polarity. Surf. Sci. Spectra. 25(1), 015002. doi:10.1116/1.5024988
[2] Taylor, M. J., Zhang, K. Y., Graham, D. J. and Gamble, L. J. (2018). Fatty acid and lipid reference spectra. Surf. Sci. Spectra. 25(2), 025001. doi:10.1116/1.5063595
[3] Bernard, L., Crockett, R. and Kawecki, M. (2019). Monosaccharides: A ToF-SIMS reference spectra database. II. Positive polarity. Surf. Sci. Spectra. 26(2), 025002. doi:10.1116/1.5125103
[4] Sjövall, P., Skedung, L., Gregoire, S., Biganska, O., Clément, F. and Luengo, G. S. (2018). Imaging the distribution of skin lipids and topically applied compounds in human skin using mass spectrometry. Sci. Rep. 8(1), 1-14. doi:10.1038/s41598-018-34286-x
[5] Magnusson, Y., Friberg, P., Sjövall, P., Dangardt, F., Malmberg, P. and Chen, Y. (2008). Lipid imaging of human skeletal muscle using TOF‐SIMS with bismuth cluster ion as a primary ion source. Clin. Physiol. Funct. Imaging. 28(3), 202-209. doi:10.1111/j.1475-097X.2008.00796.x
[6] Hua, X., Li, H.-W. and Long, Y.-T. (2018). Investigation of silver nanoparticle induced lipids changes on a single cell surface by time-of-flight secondary ion mass spectrometry. Anal. Chem. 90(2), 1072-1076. doi:10.1021/acs.analchem.7b04591
[7] Jia, F., Wang, J., Zhao, Y., Zhang, Y., Luo, Q., Qi, L., et al. (2020). In Situ Visualization of Proteins in Single Cells by Time-of-Flight–Secondary Ion Mass Spectrometry Coupled with Genetically Encoded Chemical Tags. Anal. Chem. 92(23), 15517-15525. doi:10.1021/acs.analchem.0c03448
[8] Leefmann, T., Heim, C., Siljeström, S., Blumenberg, M., Sjövall, P. and Thiel, V. (2013). Spectral characterization of ten cyclic lipids using time‐of‐flight secondary ion mass spectrometry. Rapid Commun. Mass Spectrom. 27(5), 565-581. doi:10.1002/rcm.6483
[9] Frisz, J. F., Choi, J. S., Wilson, R. L., Harley, B. A. and Kraft, M. L. (2012). Identifying differentiation stage of individual primary hematopoietic cells from mouse bone marrow by multivariate analysis of TOF-secondary ion mass spectrometry data. Anal. Chem. 84(10), 4307-4313. doi:10.1021/ac203329j
[10] Zhang, Y., Zeng, W., Jia, F., Ye, J., Zhao, Y., Luo, Q., et al. (2020). Cisplatin‐induced alteration on membrane composition of A549 cells revealed by ToF‐SIMS. Surf. Interface Anal. 52(5), 256-263. doi:10.1002/sia.6714
[11] Wei, W., Zhang, Y., Komorek, R., Plymale, A., Yu, R., Wang, B., et al. (2017). Characterization of syntrophic Geobacter communities using ToF-SIMS. Biointerphases. 12(5), 05G601. doi: 10.1116/1.4986832
[12] Zhao, J., Xie, J., Wang, L. and Li, S. (2014). Advanced development in chemical analysis of Cordyceps. J. Pharm. Biomed. Anal. 87, 271-289. doi:10.1016/j.jpba.2013.04.025
[13] Urbini, M., Petito, V., de Notaristefani, F., Scaldaferri, F., Gasbarrini, A. and Tortora, L. (2017). ToF-SIMS and principal component analysis of lipids and amino acids from inflamed and dysplastic human colonic mucosa. Anal. Bioanal. Chem. 409(26), 6097-6111. doi:10.1007/s00216-017-0546-9
[14] Mi, J.-N., Han, Y., Xu, Y., Kou, J., Wang, J.-R. and Jiang, Z.-H. (2016). New immunosuppressive sphingoid base and ceramide analogues in wild cordyceps. Sci. Rep. 6, 38641. doi:10.1038/srep38641
[15] Mi, J., Han, Y., Xu, Y., Kou, J., Li, W.-J., Wang, J.-R., et al. (2018). Deep profiling of immunosuppressive glycosphingolipids and sphingomyelins in wild Cordyceps. J. Agric. Food Chem. 66(34), 8991-8998. doi:10.1021/acs.jafc.8b02706
[16] Sun, J., Jin, M., Zhou, W., Diao, S., Zhou, Y., Li, S., et al. (2017). A new ribonucleotide from Cordyceps militaris. Nat Prod Res. 31(21), 2537-2543. doi:10.1080/14786419.2017.1323210
[17] Matsuda, H., Akaki, J., Nakamura, S., Okazaki, Y., Kojima, H., Tamesada, M., et al. (2009). Apoptosis-inducing effects of sterols from the dried powder of cultured mycelium of Cordyceps sinensis. Chem Pharm Bull (Tokyo). 57(4), 411-414. doi: 10.1248/cpb.57.411
[18] Hama, M., Elshamy, A. I., Yoneyama, T., Kasai, Y., Yamamoto, H., Tanigawa, K., et al. (2019). New alkaloidal metabolites from cultures of entomopathogenic fungus Cordyceps takaomontana NBRC 101754. Fitoterapia. 139, 104364. doi: 10.1016/j.fitote.2019.104364
[19] Yang, M.-L., Kuo, P.-C., Hwang, T.-L. and Wu, T.-S. (2011). Anti-inflammatory principles from Cordyceps sinensis. J Nat Prod. 74(9), 1996-2000. doi: 10.1021/np100902f
[20] Kawecki, M. and Bernard, L. (2018). Database of proteinogenic amino acid reference spectra for Bismuth-cluster ToF-SIMS. I. Negative polarity. Surf. Sci. Spectra. 25(1), 015001. doi:10.1116/1.5024987
[21] Bernard, L., Crockett, R. and Kawecki, M. (2019). Monosaccharides: A ToF-SIMS reference spectra database. I. Negative polarity. Surf. Sci. Spectra. 26(2), 025001. doi:10.1116/1.5125102
[22] Hou, J., Zhang, Z., Zhang, L., Wu, W., Huang, Y., Jia, Z., et al. (2021). Spatial lipidomics of eight edible nuts by desorption electrospray ionization with ion mobility mass spectrometry imaging. Food Chem. 371, 130893. doi:10.1016/j.foodchem.2021.130893
[23] Xia, M.-C., Zhan, Q., Cai, L., Wu, J., Yang, L., Sun, S., et al. (2021). Investigation into the content change and distribution of active components in Cordyceps sinensis with growth cycle by direct TOF-SIMS detection. Microchem. J. 164, 106026. doi:10.1016/j.microc.2021.106026

## Sheet: Table S25 (D) 
Table S25 The tentative identification of chemical components in Cordyceps sinensis by TOF-SIMS (D) The tentatively identified components of natural Cordyceps sinensis (NCS) in negative spectra (m/z >100, excpet for the deprotonated ions of glycine and alanine)
Chemical species	No.	Observed m/z	Chemical formula	Deviation (ppm)	Molecular assignment	Species	Reference
Amino acids	1	74.0268	C2H4NO2-	27.5	glycine	[M-H]-	standard, [20]
					all amino acids	-	standard, [20]
	2	88.0433	C3H6NO2-	32.6	alanine	[M-H]-	standard, [20]
					multiple amino acids	-	standard, [20]
	3	100.044	C4H6NO2-	41.3	multipe amino acids	-	standard, [20]
	4	102.057	C4H8NO2-	12.6	multipe amino acids	-	standard, [20]
	5	103.055	C8H7-	1.9	phenylalaine, tryptophan, tyrosine	-	standard, [20]
	6	104.035	C3H6NO3-	-6.9	serine	[M-H]-	standard, [20]
	7	108.058	C5H6N3-	16.3	histidine	-	standard, [20]
	8	110.032	C5H4NO2-	63.8	multipe amino acids	-	standard, [20]
	9	113.03	C4H5N2O2-	-46.7	asparagine; histidine; glutamic acid; glutamine	-	standard, [20]
	10	114.023	C4H4NO3-	28.6	asparagine; threonine	-	standard, [20]
	11	114.037	C5H8NO2-	66.9	isoleucine; leucine	-	standard, [20]
					proline	[M-H]-	standard, [20]
	12	115.008	C4H3O4-	34.7	aspartic acid	-	standard, [20]
	13	116.071	C5H10NO2-	-5.6	valine	[M-H]-	standard, [20]
	14	117.024	C4H5O4-	37.3	aspartic acid	-	standard, [20]
	15	118.046	C4H8NO3-	-43.2	threonine	[M-H]-	standard, [20]
	16	119.051	C8H7O-	7.2	tyrosine	-	standard, [20]
	17	120.012	C3H6NO2S2-	-7.3	cysteine	[M-H]-	standard, [20]
					cystine	-	[20]
	18	128.036	C5H6NO3-	7	glutaminc acid; hydroxyproline	-	standard, [20]
	19	128.078	C6H10NO2-	52.6	Isoleucine; leucine; lysine	-	standard, [20]
	20	130.088	C6H12NO2-	6.6	isoleucine; leucine	[M-H]-	standard, [20]
					lysine	-	standard, [20]
	21	131.04	C5H7O4-	34.3	glutamic acid	-	standard, [20]
			C4H7N2O3-	-51.5	asparagine	[M-H]-	standard, [20]
	22	131.082	C5H11N2O2-	-4.4	arginine	-	standard, [20]
	23	132.035	C4H6NO4-	33.1	aspartic acid	[M-H]-	standard, [20]
	24	134.034	C4H8NO2S-	43.9	methionine	-	standard, [20]
	25	145.064	C5H9N2O3-	11.5	glutamine	[M-H]-	standard, [20]
	26	145.099	C6H13N2O2-	6.4	lysine	[M-H]-	standard, [20]
	27	146.048	C5H8NO4-	14	glutamic acid	[M-H]-	standard, [20]
	28	147.047	C9H7O2-	15	phenylalanine	-	standard, [20]
	29	148.046	C5H10NO2S-	17.3	methionine	[M-H]-	standard, [20]
	30	151.994	C3H6NO2S2-	59.8	cystine	-	[20]
	31	154.063	C6H8N3O2-	7.5	histidine	[M-H]-	standard, [20]
	32	162.068	C10H10O2-	-2.1	tryptophan	-	standard, [20]
	33	163.039	C9H7O3-	-5.1	tyrosine	-	standard, [20]
	34	164.065	C9H10NO2-	-43.3	phenylalanine	[M-H]-	standard, [20]
	35	173.101	C6H13N4O2-	-22.7	arginine	[M-H]-	standard, [20]
	36	180.058	C9H10NO3-	-47.3	tyrosine	[M-H]-	standard, [20]
	37	203.089	C11H11N2O2-	32.9	tryptophan	[M-H]-	standard, [20]
Nucleobases	1	110.037	C4H4N3O-	6.1	cytidine	[M-H]-	standard
	2	111.018	C4H3N2O2-	-18.2	uracil	[M-H]-	standard
	3	117.023	C5HN4-	16.9	adenine	[M-(NH3)]-	standard
	4	125.031	C5H5N2O2-	-34.6	thymine	[M-H]-	standard
	5	133.018	C5HN4O-	20	guanine	[M-(NH3)]-	standard
	6	134.043	C5H4N5-	-28.6	adenine	[M-H]-	standard
	7	135.036	C5H3N4O-	38.8	hypoxanthine	[M-H]-	standard
	8	150.043	C5H4N5O-	9.2	guanine	[M-H]-	standard
Fatty acids	1	113.063	C6H9O2-	16.5	all fatty acids	-	standard, [2]
	2	115.076	C6H11O2-	-0.5	caproic acid (C6:0)	[M-H]-	observed in this study
	3	127.079	C7H11O2-	16.9	all fatty acids	-	standard, [2]
	4	141.093	C8H13O2-	8.2	all fatty acids	-	standard, [2]
	5	143.115	C8H15O2-	48.6	caprylic acid (C8:0)	[M-H]-	observed in this study
	6	155.108	C9H15O2-	1	all fatty acids	-	standard, [2]
	7	157.124	C9H17O2-	0.6	pelargonic acid (C9:0)	[M-H]-	observed in this study
	8	163.077	C10H11O2-	13	eicosatrienoic acid (C20:3); linolenic acid (C18:3)	-	[2]
	9	167.109	C10H15O2-	8.7	all fatty acids	-	standard, [2]
	10	169.124	C9H17O2-	3	all fatty acids	-	standard, [2]
	11	181.125	C11H17O2-	11.2	all fatty acids	-	[2]
	12	183.137	C11H19O2-	-11.2	all fatty acids	-	standard, [2]
	13	195.139	C12H19O2-	-2.1	all fatty acids	-	standard, [2]
	14	197.153	C12H21O2-	-7.1	arachidic acid (20:0)	[M-(C6H13)-2H]-	standard, [2]
					oleic acid (18:1)	[M-(C6H13)]-	standard
					palmitic acid (16:0)	[M-C4H9-2H]-	standard
					stearic acid (18:0)	[M-(C6H13)-2H]-	standard, [2]
	15	209.155	C13H21O2-	0.7	all fatty acids	-	standard, [2]
	16	211.167	C13H23O2-	-16.6	arachidic acid (20:0)	[M-(C5H11)-2H]-	standard, [2]
					oleic acid (18:1)	[M-(C5H11)]-	standard
					palmitic acid (16:0)	[M-C3H7-2H]-	standard
					stearic acid (18:0)	[M-(C5H11)-2H]-	standard, [2]
	17	221.161	C14H21O2-	30.4	multiple fatty acids	-	standard, [2]
	18	223.176	C14H23O2-	25.3	all fatty acids	-	standard, [2]
	19	225.189	C14H25O2-	14.4	arachidic acid (20:0)	[M-(C4H9)-2H]-	standard, [2]
					stearic acid (18:0)	[M-(C4H9)-2H]-	standard, [2]
					palmitic acid (16:0)	[M-C2H5-2H]-	standard
					myristoleic acid (C14:1)	[M-H]-	[4]
	20	227.2	C14H27O2-	-6.8	palmitic acid (16:0)	[M-C2H5]-	standard
					stearic acid (18:0)	[M-(C4H9)]-	standard, [2]
					myristic acid (C14:0)	[M-H]-	[4]
	21	235.181	C15H23O2-	45.3	eicosatrienoic acid (C20:3); linolenic acid (C18:3)	-	[2]
	22	239.207	C15H27O2-	23.7	arachidic acid (20:0)	[M-(C3H7)-2H]-	standard, [2]
					palmitic acid (16:0)	[M-CH3-2H]-	standard
					oleic acid (18:1)	[M-(C3H7)]-	standard
					stearic acid (18:0)	[M-(C3H7)-2H]-	standard, [2]
					pentadecanoic acid (C15:1)	[M-H]-	observed in this study
	23	241.217	C15H29O2-	-2.9	pentadecanoic acid (C15:0)	[M-H]-	observed in this study
					palmitic acid (C16:0)	[M-CH3]-	standard
	24	249.193	C16H25O2-	28.2	multiple fatty acid	-	standard, [2]
					hexadecatrienoic acid (C16:3)	[M-H]-	observed in this study
	25	251.204	C16H27O2-	11.1	multiple fatty acids	-	observed in this study
					hexadecylendioic acid (C16:2)	[M-H]-	standard, [2], [4]
	26	253.219	C16H29O2-	5.9	multiple fatty acids	-	standard, [2]
					palmitoleic acid (C16:1)	[M-H]-	[4], [5]
	27	255.233	C16H31O2-	0.1	arachidic acid (C20:0); linolenic acid (C18:3)	-	standard, [2]
					stearic acid (C18:0)	[M-(C2H5)-2H]-	standard, [2]
					palmitic acid (C16:0)	[M-H]-	standard, [2], [4], [5], [22]
	28	267.23	C17H31O2-	-11.1	heptadecenoic acid (C17:1)	[M-H]-	observed in this study
					stearic acid (18:0)	[M-(CH3)-2H]-	standard, [2]
					oleic acid (18:1)	[M-(CH3)]-	standard
					arachidic acid (20:0)	[M-(CH3)]-	observed in this study
	29	269.246	C17H33O2-	-8.6	margaric acid (C17:0)	[M-H]-	observed in this study
					stearic acid (C18:0)	[M-(CH3)]-	standard
					oleic acid (18:1)	-	standard
	30	275.214	C18H27O2-	43.1	octadecatetraenoic acid (C18:4)	[M-H]-	observed in this study
	31	277.221	C18H29O2-	12.7	oleic acid (18:1); eicosatrienoic acid (20:3)	-	standard, [2]
					Linolenci acid (18:3)	[M-H]-	[2], [4]
	32	279.238	C18H31O2-	19.4	multiple fatty acids	-	standard, [2]
					linoleic acid (C18:2)	[M-H]-	standard, [2], [4], [22]
	33	281.253	C18H33O2-	16.4	oleic acid (C18:1)	[M-H]-	standard, [2], [4], [5], [22]
					multiple fatty acids	-	standard, [2]
	34	283.262	C18H35O2-	-6.9	stearic acid (C18:0)	[M-H]-	standard, [2], [4], [5]
	35	295.244	C19H35O2-	-68.3	arachidic acid (C20:0)	-	standard, [2]
	36	301.223	C20H29O2-	20	eicosapentaenoic acid (C20:5)	[M-H]-	observed in this study
	37	303.241	C20H31O2	27.3	arachidonic acid (C20:4)	[M-H]-	[4]
	38	305.25	C20H33O2-	3.9	eicosatrienoic acid (C20:3)	[M-H]-	[4]
	39	307.274	C20H35O2-	31.9	eicosadienoic acid (C20:2)	[M-H]-	[4]
	40	309.264	C20H37O2-	-52.9	gadoleic acid (C20:1)	[M-H]-	[4]
	41	311.283	C20H39O2-	-41.5	arachidic acid (20:0)	[M-H]-	observed in this study
	42	329.25	C22H33O2-	5.4	docosapentaenoic acid (C22:5)	[M-H]-	observed in this study
	43	331.245	C22H35O2-	-58.6	docosatetraenoic acid (C22:4)	[M-H]-	observed in this study
	44	335.273	C22H39O2-	-67.2	docosadienoic acid (C22:2)	[M-H]-	observed in this study
	45	337.288	C22H41O2-	-69.5	erucic acid (C22:1)	[M-H]-	observed in this study
	46	339.315	C22H43O2-	-36.1	behenic acid (C22:0)	[M-H]-	[4]
	47	353.341	C23H45O2-	-5.7	tricosanoic acid (C23:0)	[M-H]-	[4]
	48	365.351	C24H45O2-	23.3	nervonic acid (C24:1)	[M-H]-	observed in this study
	49	367.352	C24H47O2-	-17.9	lignoceric acid (C24:0)	[M-H]-	[4]
Phospholipids ( PC:phosphatidylcholine; PE:phosphatidylethanolamine; PA: phosphatidic acid; PI: phosphatidylinositol)	1	122.991	C2H4PO4-	44.3	PC fragment	-	standard
	2	140.014	C2H7NPO4-	14.6	PE fragment	-	[4]
	3	180.044	C5H11NPO4-	5.5	PE fragment	-	[4]
	4	671.479	C37H68PO8-	19.9	PA34:2	[M-H]-	[4], [22]
	5	673.494	C37H70PO8-	19.4	PA34:1	[M-H]-	[4], [22]
	6	805.517	C41H74PO13	37.2	PI32:2	[M-H]-	observed in this study
	7	833.533	C43H78PO13-	17.7	PI34:2	[M-H]-	[4], [22]
	8	835.54	C43H80PO13-	6.6	PI34:1	[M-H]-	[4], [22]
	9	837.561	C43H82PO13-	12.9	PI34:0	[M-H]-	observed in this study
Sterols	1	383.338	C27H43O	15.1	cholesterol	-	standard, [4]
	2	465.312	C27H45SO4	16.9	cholesterol sulfate	M-H	standard, [4]
	3	339.303	C25H39-	-6.6	ergosterol	-	standard
	4	393.306	C28H41O-	-26.3	ergosterol	-	standard
	5	395.318	C28H43O-	-35.2	ergosterol	-	standard
	6	409.286	C28H41O2-	-60.8	ergosterol peroxide	[M-(H2O)-H]-	standard
	7	427.325	C28H43O3	7.5	ergosterol peroxide	[M-H]-	standard
Sphingoid base (So:sphingosine; Sa:sphinganine)	1	197.153	C12H21O2-	-7.1	sphingosine		[2]
	2	211.167	C13H23O2-	-16.6	sphingosine	-	[2]
	3	225.189	C14H25O2-	14.4	sphingosine	-	[2]
	4	227.198	C14H27O2-	-13.7	sphingosine	-	[2]
	5	237.22	C16H29O-	-8.7	sphingosine	-	[2]
	6	256.238	C15H30NO2-	37.6	So (d15:1)	[M-H]-	observed in this study
	7	298.262	C18H36NO2-	-45.5	sphingosine; So (d18:1)	[M-H]-	observed in this study
	8	310.269	C19H36NO2-	-20.2	So (d19:2)	[M-H]-	observed in this study
	9	354.343	C22H44NO2-	15.5	So (d22:1)	[M-H]-	observed in this study
Ceramide analogues (Cer: ceramide)	1	580.536	C36H70NO4-	8	Cer (t18:0/18:1)	[M-H]-	observed in this study
	2	652.603	C41H82NO4-	-44.6	Cer (t18:0/23:0)	[M-H]-	observed in this study
			C40H78NO5-	11.1	Cer (t18:1/22:0 (OH))	[M-H]-	observed in this study
			C43H74NO3-	43.5	Cer (d18:2/25:4)	[M-H]-	observed in this study
	3	666.614	C42H84NO4-	-40.4	Cer (d18:0/24:0 (OH))	[M-H]-	observed in this study
			C41H80NO5-	14.2	Cer (t18:0/23:1 (OH)); Cer (t18:1/23:0 (OH))	[M-H]-	observed in this study
			C44H76NO3-	45.9	Cer (d18:1/26:4)	[M-H]-	observed in this study
	4	680.622	C42H82NO5-	3.3	Cer (t18:0/24:1 (OH))	[M-H]-	observed in this study
			C43H86NO4-	-50.2	Cer (t18:0/25:0)	[M-H]-	observed in this study
			C45H78NO3-	34.3	Cer (d18:1/27:5)	[M-H]-	observed in this study
			C42H82NO5-	3.3	Cer (t18:1/24:0 (OH))	[M-H]-	observed in this study
	5	682.636	C42H84NO5-	1	Cer (t18:0/24:0 (OH))	[M-H]-	observed in this study
Glycosphingolipids (HexCer: hexosylceramide)	1	724.536	C42H78NO8-	-51.5	HexCer (d14:1/22:1); HexCer (d16:1/20:1); HexCer (d18:2/18:0); HexCer (d19:2/17:0)	[M-H]-	observed in this study
			C41H74NO9-	-1.3	HexCer (d19:2/16:1 (OH))	[M-H]-	observed in this study
	2	762.581	C44H76NO9-	37.7	HexCer (d14:2/24:3 (OH)); HexCer (d16:2/22:3 (OH)); HexCer (d19:2/19:3 (OH))	[M-H]-	observed in this study
Monosaccharides	1	101.028	C4H5O3-	36.3	D-allose; D-fructose; D-galactose; 2-deoxy-D-galactose; D-glucose; D-mannose; 2-deoxy-D-ribose	-	standard, [21]
	2	103.005	C3H3O4-	16.5	D-galacturionic acid; D-glucuronic acid	-	standard, [21]
	3	111.01	C5H3O3-	9.2	L-arabinose; 2-deoxy-D-ribose; D-xylose	-	standard
	4	113.026	C5H5O3-	12.8	D-allose; L-arabinose; D-fructose; D-galactose; 2-Deoxy-D-galactose; D-galacturionic acid; D-glucose; D-glucurionic acid; D-mannose; D-ribose; 2-deoxy-D-ribose; D-xylose	-	standard, [21]
	5	115.008	C4H3O4-	34.7	D-galacturionic acid; D-glucuronic acid	-	[21]
	6	117.024	C4H5O4-	37.3	D-fructose	-	standard, [21]
	7	119.047	C4H7O4-	104.3	L-arabinose; D-fucose; 2-deoxy-D-galactose; D-ribose; 2-deoxy-D-ribose; D-xylose	-	[21]
					D-allose; D-galactose; D-glucose; D-mannose;	-	standard, [21]
					L-rhamnose	-	[21]
	8	125.025	C6H5O3-	7	2-deoxy-D-galactose	[M-2(H2O)-3H]-	[21]
	9	126.999	C5H3O4-	-32.6	D-allose; D-fucose; D-galactose; D-glucose; D-mannose; L-rhamnose	-	standard, [21]
	10	129.019	C5H5O4-	-0.4	D-fructose	[M-(CH3O)-(H2O)-2H]-	standard, [21]
					D-ribose; D-xylose; L-arabinose	[M-(H2O)-3H]-	[21]
					D-allose; D-galactose; D-glucose; D-mannose; 2-deoxy-D-ribose	-	[21]
	11	131.04	C5H7O4-	38.4	2-deoxy-D-ribose	-	[21]
	12	133.02	C4H5O5-	43	D-galacturionic acid; D-glucuronic acid	-	[21]
	13	141.019	C6H5O4-	-0.3	D-allose; D-galactose; D-glucose; D-mannose	[M-2(H2O)-3H]-	standard, [21]
					D-fucose	-	[21]
	14	143.039	C6H7O4	30.1	L-rhamnose	[M-(H2O)-3H]-	[21]
	15	159.039	C6H7O5-	55.7	D-allose; D-fructose; D-galactose; D-glucose; D-mannose	[M-(H2O)-3H]-	standard, [21]
	16	161.05	C6H9O5-	29.3	D-allose; D-galactose; D-glucose; D-mannose	[M-(H2O)-H]-	standard
	17	178.047	C6H10O6-	-7.8	D-fructose	[M-2H]-	standard, [21]
	18	179.054	C6H11O6-	12	D-allose; D-fructose; D-galactose; D-glucose; D-mannose	[M-H]-	standard, [21]
Mannitol	1	101.028	C4H5O3-	36.3	mannitol	-	standard
	2	109.031	C6H5O2-	10.5	mannitol	[M-4(H2O)-H]-	standard
	3	113.026	C5H5O3-	12.8	mannitol	-	standard, [21]
	4	181.071	C6H13O6-	-6.2	mannitol	[M-H]-	standard
Myo-inositol	1	101.028	C4H5O3-	36.3	myo-inositol	-	[21]
	2	113.026	C5H5O3-	12.8	myo-inositol	-	[21]
	3	125.025	C6H5O3-	7	myo-inositol	[M-3(H2O)-H]-	[21]
	4	141.019	C6H5O4-	-0.3	myo-inositol	-	[21]
	5	159.039	C6H7O5-	55.7	myo-inositol	[M-(H2O)-3H]-	[21]
	6	179.054	C6H11O6-	12	myo-inositol	[M-H]-	[21]
Maltol	1	125.025	C6H5O3-	7	maltol	[M-H]-	[19], [23]
VitaminE	1	429.358	C29H49O2-	-37.9	vitamin E	[M-H]-	[4]
Note: A total of 104 chemical compounds were identified from 156 ions.
Reference
[1] Kawecki, M. and Bernard, L. (2018). Database of proteinogenic amino acid reference spectra for Bismuth-cluster ToF-SIMS. II. Positive polarity. Surf. Sci. Spectra. 25(1), 015002. doi:10.1116/1.5024988
[2] Taylor, M. J., Zhang, K. Y., Graham, D. J. and Gamble, L. J. (2018). Fatty acid and lipid reference spectra. Surf. Sci. Spectra. 25(2), 025001. doi:10.1116/1.5063595
[3] Bernard, L., Crockett, R. and Kawecki, M. (2019). Monosaccharides: A ToF-SIMS reference spectra database. II. Positive polarity. Surf. Sci. Spectra. 26(2), 025002. doi:10.1116/1.5125103
[4] Sjövall, P., Skedung, L., Gregoire, S., Biganska, O., Clément, F. and Luengo, G. S. (2018). Imaging the distribution of skin lipids and topically applied compounds in human skin using mass spectrometry. Sci. Rep. 8(1), 1-14. doi:10.1038/s41598-018-34286-x
[5] Magnusson, Y., Friberg, P., Sjövall, P., Dangardt, F., Malmberg, P. and Chen, Y. (2008). Lipid imaging of human skeletal muscle using TOF‐SIMS with bismuth cluster ion as a primary ion source. Clin. Physiol. Funct. Imaging. 28(3), 202-209. doi:10.1111/j.1475-097X.2008.00796.x
[6] Hua, X., Li, H.-W. and Long, Y.-T. (2018). Investigation of silver nanoparticle induced lipids changes on a single cell surface by time-of-flight secondary ion mass spectrometry. Anal. Chem. 90(2), 1072-1076. doi:10.1021/acs.analchem.7b04591
[7] Jia, F., Wang, J., Zhao, Y., Zhang, Y., Luo, Q., Qi, L., et al. (2020). In Situ Visualization of Proteins in Single Cells by Time-of-Flight–Secondary Ion Mass Spectrometry Coupled with Genetically Encoded Chemical Tags. Anal. Chem. 92(23), 15517-15525. doi:10.1021/acs.analchem.0c03448
[8] Leefmann, T., Heim, C., Siljeström, S., Blumenberg, M., Sjövall, P. and Thiel, V. (2013). Spectral characterization of ten cyclic lipids using time‐of‐flight secondary ion mass spectrometry. Rapid Commun. Mass Spectrom. 27(5), 565-581. doi:10.1002/rcm.6483
[9] Frisz, J. F., Choi, J. S., Wilson, R. L., Harley, B. A. and Kraft, M. L. (2012). Identifying differentiation stage of individual primary hematopoietic cells from mouse bone marrow by multivariate analysis of TOF-secondary ion mass spectrometry data. Anal. Chem. 84(10), 4307-4313. doi:10.1021/ac203329j
[10] Zhang, Y., Zeng, W., Jia, F., Ye, J., Zhao, Y., Luo, Q., et al. (2020). Cisplatin‐induced alteration on membrane composition of A549 cells revealed by ToF‐SIMS. Surf. Interface Anal. 52(5), 256-263. doi:10.1002/sia.6714
[11] Wei, W., Zhang, Y., Komorek, R., Plymale, A., Yu, R., Wang, B., et al. (2017). Characterization of syntrophic Geobacter communities using ToF-SIMS. Biointerphases. 12(5), 05G601. doi: 10.1116/1.4986832
[12] Zhao, J., Xie, J., Wang, L. and Li, S. (2014). Advanced development in chemical analysis of Cordyceps. J. Pharm. Biomed. Anal. 87, 271-289. doi:10.1016/j.jpba.2013.04.025
[13] Urbini, M., Petito, V., de Notaristefani, F., Scaldaferri, F., Gasbarrini, A. and Tortora, L. (2017). ToF-SIMS and principal component analysis of lipids and amino acids from inflamed and dysplastic human colonic mucosa. Anal. Bioanal. Chem. 409(26), 6097-6111. doi:10.1007/s00216-017-0546-9
[14] Mi, J.-N., Han, Y., Xu, Y., Kou, J., Wang, J.-R. and Jiang, Z.-H. (2016). New immunosuppressive sphingoid base and ceramide analogues in wild cordyceps. Sci. Rep. 6, 38641. doi:10.1038/srep38641
[15] Mi, J., Han, Y., Xu, Y., Kou, J., Li, W.-J., Wang, J.-R., et al. (2018). Deep profiling of immunosuppressive glycosphingolipids and sphingomyelins in wild Cordyceps. J. Agric. Food Chem. 66(34), 8991-8998. doi:10.1021/acs.jafc.8b02706
[16] Sun, J., Jin, M., Zhou, W., Diao, S., Zhou, Y., Li, S., et al. (2017). A new ribonucleotide from Cordyceps militaris. Nat Prod Res. 31(21), 2537-2543. doi:10.1080/14786419.2017.1323210
[17] Matsuda, H., Akaki, J., Nakamura, S., Okazaki, Y., Kojima, H., Tamesada, M., et al. (2009). Apoptosis-inducing effects of sterols from the dried powder of cultured mycelium of Cordyceps sinensis. Chem Pharm Bull (Tokyo). 57(4), 411-414. doi: 10.1248/cpb.57.411
[18] Hama, M., Elshamy, A. I., Yoneyama, T., Kasai, Y., Yamamoto, H., Tanigawa, K., et al. (2019). New alkaloidal metabolites from cultures of entomopathogenic fungus Cordyceps takaomontana NBRC 101754. Fitoterapia. 139, 104364. doi: 10.1016/j.fitote.2019.104364
[19] Yang, M.-L., Kuo, P.-C., Hwang, T.-L. and Wu, T.-S. (2011). Anti-inflammatory principles from Cordyceps sinensis. J Nat Prod. 74(9), 1996-2000. doi: 10.1021/np100902f
[20] Kawecki, M. and Bernard, L. (2018). Database of proteinogenic amino acid reference spectra for Bismuth-cluster ToF-SIMS. I. Negative polarity. Surf. Sci. Spectra. 25(1), 015001. doi:10.1116/1.5024987
[21] Bernard, L., Crockett, R. and Kawecki, M. (2019). Monosaccharides: A ToF-SIMS reference spectra database. I. Negative polarity. Surf. Sci. Spectra. 26(2), 025001. doi:10.1116/1.5125102
[22] Hou, J., Zhang, Z., Zhang, L., Wu, W., Huang, Y., Jia, Z., et al. (2021). Spatial lipidomics of eight edible nuts by desorption electrospray ionization with ion mobility mass spectrometry imaging. Food Chem. 371, 130893. doi:10.1016/j.foodchem.2021.130893
[23] Xia, M.-C., Zhan, Q., Cai, L., Wu, J., Yang, L., Sun, S., et al. (2021). Investigation into the content change and distribution of active components in Cordyceps sinensis with growth cycle by direct TOF-SIMS detection. Microchem. J. 164, 106026. doi:10.1016/j.microc.2021.106026
